# Supplementary material for: (E)-1-(4-Chloro­phen­yl)-3-(4-methyl­phen­yl)prop-2-en-1-one
Source: Acta Crystallogr Sect E Struct Rep Online. 2008 May 10;64(Pt 6):o1038. doi: 10.1107/S160053680801324X (PMC2961484; doi:10.1107/S160053680801324X)
Supplement: Supplementary file 2 [file e-64-o1038-Isup2.hkl]

#
# h,k,l, Fc-squared, Fo-squared, sigma(Fo-squared) and status flag
#
data_I
_shelx_title ' patil112_0m   P21/c (100K)'
_shelx_refln_list_code          4
_shelx_F_calc_maximum      307.47
_exptl_crystal_F_000       536.00
_reflns_d_resolution_high  0.7090
 
loop_
 _symmetry_equiv_pos_as_xyz
 'x, y, z'
 '-x, y+1/2, -z+1/2'
 '-x, -y, -z'
 'x, -y-1/2, z-1/2'
 
_cell_length_a    15.2632
_cell_length_b    14.0146
_cell_length_c     5.8487
_cell_angle_alpha  90.000
_cell_angle_beta   92.154
_cell_angle_gamma  90.000
 
_shelx_F_squared_multiplier     1.000
 
loop_
 _refln_index_h
 _refln_index_k
 _refln_index_l
 _refln_F_squared_calc
 _refln_F_squared_meas
 _refln_F_squared_sigma
 _refln_observed_status
   1   0   0      538.74       -0.61      0.61 o
   2   0   0     2625.82     2564.02     39.63 o
   3   0   0     1703.39     1786.21     21.38 o
   4   0   0      220.10      208.38     12.08 o
   5   0   0     3163.32     3063.01     36.20 o
   6   0   0      190.93      242.04      8.29 o
   7   0   0       37.59       50.48      5.20 o
   8   0   0     4779.52     5072.45     59.50 o
   9   0   0      339.53      342.15     13.49 o
  10   0   0      505.63      489.24     16.78 o
  11   0   0      143.34      137.57     11.16 o
  12   0   0     1288.40     1307.03     30.40 o
  13   0   0     5961.01     5977.61     87.60 o
  14   0   0       28.57       83.60     15.03 o
  15   0   0      144.55      169.86     19.76 o
  16   0   0      267.12      249.91     25.89 o
  17   0   0      576.45      627.26     46.91 o
  18   0   0      318.66      343.68     27.89 o
  19   0   0       98.00      111.29     20.79 o
  20   0   0      220.21      174.43     24.87 o
  21   0   0      134.02       96.68     22.32 o
   1   1   0       12.53        9.80      1.55 o
   2   1   0      295.77      277.28      5.58 o
   3   1   0       12.17        6.96      2.28 o
   4   1   0      162.74      177.08      7.43 o
   5   1   0     1581.50     1617.80     16.93 o
   6   1   0       30.54       25.05      3.28 o
   7   1   0     4185.28     4401.66     39.33 o
   8   1   0        2.84       -1.53      3.17 o
   9   1   0      131.69      146.52      6.23 o
  10   1   0      615.08      585.00     11.69 o
  11   1   0        2.73        4.60      4.05 o
  12   1   0      228.44      215.76      9.60 o
  13   1   0        1.24       -2.50      5.16 o
  14   1   0       85.27       81.97     10.66 o
  15   1   0      217.72      226.23     16.41 o
  16   1   0       30.20       21.21      9.16 o
  17   1   0        0.84       13.00      9.01 o
  18   1   0      520.26      529.12     26.41 o
  19   1   0       10.56       -0.34      9.53 o
  20   1   0       65.64       60.63     13.12 o
  21   1   0        0.29       18.37     11.57 o
   0   2   0      111.52       36.64      5.93 o
   1   2   0       44.75       44.66      2.49 o
   2   2   0       34.00       32.94      2.35 o
   3   2   0       34.23       36.80      2.78 o
   4   2   0      296.43      290.69      6.40 o
   5   2   0       22.17       27.90      3.29 o
   6   2   0       10.69        4.87      2.03 o
   7   2   0       21.48       27.10      3.35 o
   8   2   0        0.63       -2.31      3.10 o
   9   2   0       46.38       58.77      4.76 o
  10   2   0       91.95       99.80      5.99 o
  11   2   0       14.44       10.63      4.84 o
  12   2   0       11.39        2.87      5.09 o
  13   2   0        5.97        8.09      6.46 o
  14   2   0        0.56        4.01      7.45 o
  15   2   0       16.29       22.05      8.64 o
  16   2   0       13.49       15.78      8.66 o
  17   2   0       19.64        9.88      9.11 o
  18   2   0        1.69       18.50     10.40 o
  19   2   0        6.06        0.25     10.31 o
  20   2   0        4.73        4.33     11.22 o
  21   2   0        6.45       13.16     11.90 o
   1   3   0       19.23       20.14      2.06 o
   2   3   0      267.90      291.98      5.53 o
   3   3   0        2.03        3.52      2.54 o
   4   3   0       67.80       71.22      3.58 o
   5   3   0      318.89      300.66      6.99 o
   6   3   0        0.16        3.83      2.94 o
   7   3   0     2724.90     2796.27     27.92 o
   8   3   0      298.18      327.97      9.44 o
   9   3   0       12.87       10.42      3.29 o
  10   3   0      321.65      323.35      9.07 o
  11   3   0      174.44      185.42      7.69 o
  12   3   0      478.86      447.10     12.75 o
  13   3   0      114.40       92.59      9.45 o
  14   3   0      290.81      281.53     13.34 o
  15   3   0      110.70      108.84     17.03 o
  16   3   0        5.24       -6.08      8.31 o
  17   3   0        3.05       -2.99      8.73 o
  18   3   0      251.88      244.65     17.67 o
  19   3   0       10.39        4.27     10.15 o
  20   3   0       19.45       30.84     12.34 o
  21   3   0       11.57        7.48     11.58 o
   0   4   0    94535.82    96125.74    896.46 o
   1   4   0      515.13      591.63      6.65 o
   2   4   0       35.44       47.83      3.24 o
   3   4   0     1330.07     1386.84     13.54 o
   4   4   0      209.51      204.46      5.61 o
   5   4   0     3029.50     3120.35     27.38 o
   6   4   0      224.81      262.83      7.18 o
   7   4   0      188.12      199.00      6.82 o
   8   4   0     4183.33     4254.76     40.17 o
   9   4   0      367.47      337.36      9.93 o
  10   4   0      242.61      200.62      8.18 o
  11   4   0      346.41      337.78     12.11 o
  12   4   0      701.41      689.91     15.62 o
  13   4   0     3614.43     3449.83     50.40 o
  14   4   0       11.62       18.64      7.17 o
  15   4   0       48.16       52.24     10.02 o
  16   4   0      156.76      148.66     13.69 o
  17   4   0      490.18      503.80     21.89 o
  18   4   0      297.51      306.89     19.19 o
  19   4   0       67.20       91.29     13.92 o
  20   4   0      224.00      214.79     21.16 o
  21   4   0      161.29      175.77     37.24 o
   1   5   0      478.26      479.27      7.03 o
   2   5   0     1013.82      940.07      9.57 o
   3   5   0      111.88      100.34      4.08 o
   4   5   0        0.11       -2.59      2.59 o
   5   5   0     1725.94     1772.95     18.66 o
   6   5   0        1.76       -2.23      2.91 o
   7   5   0     1583.75     1581.01     20.82 o
   8   5   0      451.64      453.16     10.95 o
   9   5   0      115.07      115.72      6.93 o
  10   5   0      867.58      840.52     16.13 o
  11   5   0       22.19       23.40      5.53 o
  12   5   0        0.92       -2.54      4.74 o
  13   5   0      115.50      111.69     10.16 o
  14   5   0       79.29       66.70      8.83 o
  15   5   0      383.34      389.65     18.34 o
  16   5   0       37.36       44.97     12.17 o
  17   5   0       13.46       20.26      9.70 o
  18   5   0      682.21      733.73     26.39 o
  19   5   0        5.52       16.95     17.22 o
  20   5   0      117.41      106.26     18.06 o
   0   6   0       82.66      116.53      7.12 o
   1   6   0      216.11      204.75      5.26 o
   2   6   0       95.96      108.00      3.75 o
   3   6   0        9.04        3.16      2.58 o
   4   6   0      514.88      541.70      8.84 o
   5   6   0       52.14       51.63      4.36 o
   6   6   0       41.05       48.61      4.71 o
   7   6   0       10.51       23.55      4.93 o
   8   6   0        1.41       -2.09      4.00 o
   9   6   0      113.15      102.68      7.43 o
  10   6   0      277.23      270.58     10.13 o
  11   6   0       28.50       27.98      6.88 o
  12   6   0       44.34       39.40      7.41 o
  13   6   0       57.78       55.00      8.22 o
  14   6   0        0.62       -2.62      5.74 o
  15   6   0       76.82       52.07     10.37 o
  16   6   0       31.29       23.25     11.13 o
  17   6   0       63.03       49.34     13.09 o
  18   6   0        9.46       15.76     11.85 o
  19   6   0       17.91       13.29     12.64 o
  20   6   0       16.03       21.76     13.74 o
   1   7   0       25.44        9.93      2.85 o
   2   7   0      516.00      500.88      8.12 o
   3   7   0        0.56       -2.27      2.75 o
   4   7   0       76.15       92.10      4.66 o
   5   7   0       87.38       74.12      5.18 o
   6   7   0       71.75      101.33      5.69 o
   7   7   0      489.80      482.51     11.42 o
   8   7   0      220.30      235.09      8.32 o
   9   7   0      320.12      310.36     10.49 o
  10   7   0      167.42      169.38     13.37 o
  11   7   0      644.49      620.39     17.04 o
  12   7   0      217.91      215.69     11.84 o
  13   7   0      184.76      159.56     13.01 o
  14   7   0       97.66      123.48     12.54 o
  15   7   0      137.24      113.82     12.63 o
  16   7   0        0.04        8.75      9.91 o
  17   7   0        1.87        2.85     10.61 o
  18   7   0      134.09      124.07     17.79 o
  19   7   0        4.81        0.00     11.85 o
  20   7   0        3.12       26.16     13.96 o
   0   8   0     7582.15     8058.21     90.53 o
   1   8   0      112.81      139.68      5.57 o
   2   8   0      916.48      929.27     13.02 o
   3   8   0      935.62      941.89     13.23 o
   4   8   0      135.30      123.80      5.31 o
   5   8   0     1530.54     1602.73     18.14 o
   6   8   0      206.21      231.31      8.29 o
   7   8   0      294.27      289.97     11.97 o
   8   8   0     2123.03     2130.55     28.05 o
   9   8   0      311.25      302.99     14.79 o
  10   8   0       33.46       21.89      7.91 o
  11   8   0      811.30      772.29     22.78 o
  12   8   0      107.63      106.09     11.47 o
  13   8   0      901.46      874.41     31.89 o
  14   8   0        0.15       -0.58      9.17 o
  15   8   0        3.49        1.32     10.11 o
  16   8   0       43.80       64.50     14.43 o
  17   8   0      325.49      297.01     22.91 o
  18   8   0      209.35      230.04     22.06 o
  19   8   0       23.55       24.35     18.02 o
   1   9   0      307.77      298.79      7.98 o
   2   9   0     1170.83     1107.46     15.05 o
   3   9   0       71.04       63.89      7.03 o
   4   9   0       32.09       51.07      5.85 o
   5   9   0      712.62      759.95     14.96 o
   6   9   0       23.99       26.77      6.09 o
   7   9   0      503.36      499.87     15.88 o
   8   9   0      523.85      517.05     17.52 o
   9   9   0       23.57       29.28      7.25 o
  10   9   0      754.10      719.04     21.84 o
  11   9   0        0.13        2.41      7.16 o
  12   9   0       33.10       46.56      9.50 o
  13   9   0      101.41      110.64     14.38 o
  14   9   0      342.85      409.28     29.78 o
  15   9   0      223.61      197.23     18.75 o
  16   9   0       14.28       38.40     13.20 o
  17   9   0        5.22       19.24     11.98 o
  18   9   0      455.63      458.35     42.44 o
  19   9   0        3.75       -0.82     11.89 o
   0  10   0        3.91        3.56      4.98 o
   1  10   0      300.62      298.44      8.33 o
   2  10   0       24.20       26.88      4.86 o
   3  10   0       13.40       14.52      4.85 o
   4  10   0       77.95       92.60      8.17 o
   5  10   0       16.37       18.53      4.89 o
   6  10   0       30.15       51.52      9.62 o
   7  10   0        9.45        1.09      5.45 o
   8  10   0       11.37       16.42      7.55 o
   9  10   0       46.14       45.76      8.13 o
  10  10   0       75.69       59.67      9.91 o
  11  10   0        8.05       10.77     13.12 o
  12  10   0        0.66       -3.98     10.64 o
  13  10   0       97.27      123.14     15.40 o
  14  10   0       28.91       23.97     15.28 o
  15  10   0       39.00       36.70     21.13 o
  16  10   0        0.05       -6.40     10.23 o
  17  10   0       11.15        5.09     12.52 o
  18  10   0        6.99       11.80     13.25 o
   1  11   0       36.98       45.74      6.47 o
   2  11   0      986.04      983.02     17.43 o
   3  11   0        7.75       10.76      4.88 o
   4  11   0      185.13      220.69     12.62 o
   5  11   0       32.42       21.07      7.31 o
   6  11   0       47.18       40.05      6.18 o
   7  11   0       82.33      102.56      9.90 o
   8  11   0       41.67       48.78      7.77 o
   9  11   0      295.74      296.40     14.40 o
  10  11   0      165.68      202.09     16.51 o
  11  11   0      576.27      607.59     25.28 o
  12  11   0       22.35       17.61     10.01 o
  13  11   0       65.68       50.17     12.53 o
  14  11   0        0.86        2.42     10.02 o
  15  11   0      150.87      138.16     17.97 o
  16  11   0        0.05      -10.84     10.84 o
  17  11   0        1.20       26.28     13.41 o
   0  12   0      441.93      454.68     19.85 o
   1  12   0        0.18       -3.45      4.86 o
   2  12   0     1011.17     1018.92     20.91 o
   3  12   0      759.35      768.21     16.32 o
   4  12   0       79.26       77.52     10.94 o
   5  12   0      369.24      376.30     12.47 o
   6  12   0      114.74      126.62     13.46 o
   7  12   0      149.82      179.92     11.88 o
   8  12   0      594.78      576.20     18.82 o
   9  12   0      219.17      257.39     18.48 o
  10  12   0       16.50        1.14      7.57 o
  11  12   0      889.48      871.69     27.00 o
  12  12   0        0.57       12.76     10.17 o
  13  12   0      113.32      113.43     15.55 o
  14  12   0        0.04       26.40     19.74 o
  15  12   0       39.04       26.59     12.18 o
  16  12   0       30.62       53.13     26.24 o
  17  12   0      193.54      201.98     28.65 o
   1  13   0      103.61      101.61      8.82 o
   2  13   0      375.09      358.48     13.82 o
   3  13   0       11.99       15.71      6.16 o
   4  13   0       22.63       23.82      7.01 o
   5  13   0      175.07      165.96     11.87 o
   6  13   0       40.04       37.04      7.27 o
   7  13   0      224.66      223.38     13.50 o
   8  13   0      196.74      205.74     21.31 o
   9  13   0        1.80       -2.36      8.77 o
  10  13   0      307.45      330.06     18.24 o
  11  13   0       21.81       34.38      9.90 o
  12  13   0       11.48       13.35      9.22 o
  13  13   0        7.34       11.97      9.67 o
  14  13   0      210.72      236.46     18.59 o
  15  13   0       17.00       26.91     11.68 o
  16  13   0        0.98       14.70     12.40 o
   0  14   0       35.12       35.34     12.04 o
   1  14   0      261.34      242.02     22.25 o
   2  14   0        0.36        4.03      6.38 o
   3  14   0       33.43       25.83      7.39 o
   4  14   0       16.18       31.46      7.98 o
   5  14   0        0.80        1.85      6.38 o
   6  14   0        8.10        0.27      8.65 o
   7  14   0       32.55       37.88     12.15 o
   8  14   0        4.21       11.18      8.82 o
   9  14   0       17.66       18.46     14.45 o
  10  14   0        4.28       10.63      8.84 o
  11  14   0        4.47        5.75      9.31 o
  12  14   0       78.70       67.38     12.30 o
  13  14   0       34.73       36.84     18.71 o
  14  14   0       64.46       62.99     13.37 o
  15  14   0        0.55        1.02     10.36 o
   1  15   0        9.25       12.04      8.13 o
   2  15   0      564.36      552.28     21.42 o
   3  15   0       13.20       25.37      8.51 o
   4  15   0       66.64       60.59     11.73 o
   5  15   0        3.33        6.60      8.32 o
   6  15   0        6.71       11.53      8.82 o
   7  15   0       36.59       21.33     11.97 o
   8  15   0        1.84       -0.88     17.51 o
   9  15   0       55.70       44.15     15.96 o
  10  15   0      186.96      181.74     19.18 o
  11  15   0      139.68      149.19     18.71 o
  12  15   0        0.43        0.73      9.77 o
  13  15   0        0.39      -11.04     11.04 o
   0  16   0       58.97       82.38     20.58 o
   1  16   0        9.99       24.08     11.88 o
   2  16   0      463.20      410.80     20.61 o
   3  16   0      653.69      625.23     23.98 o
   4  16   0       54.44       75.50     12.04 o
   5  16   0       33.89       39.65     10.43 o
   6  16   0       36.77       30.21     11.20 o
   7  16   0       42.27       12.25     11.50 o
   8  16   0      103.91      105.08     18.36 o
   9  16   0      139.33      139.78     22.82 o
  10  16   0       68.28       91.13     15.55 o
  11  16   0      499.38      438.94     27.97 o
  12  16   0        0.65        0.79     13.48 o
   1  17   0       44.88       51.35     11.32 o
   2  17   0       26.86       22.17     10.10 o
   3  17   0        0.73       17.67      9.09 o
   4  17   0        0.00        7.16      9.37 o
   5  17   0       11.70       26.19     10.48 o
   6  17   0       15.68       34.09     10.96 o
   7  17   0       92.73       88.55     17.50 o
   8  17   0        9.07        7.06     12.90 o
   9  17   0        0.24       10.01     18.62 o
  10  17   0       29.37       38.26     14.36 o
   0  18   0        5.65        9.18     13.91 o
   1  18   0      128.59      132.25     15.52 o
   2  18   0       25.46       26.20     12.12 o
   3  18   0       14.31        2.61      9.80 o
   4  18   0      115.18      125.58     15.63 o
   5  18   0        2.84       28.35     11.08 o
   6  18   0        2.32       15.62     12.80 o
   7  18   0       35.26       33.13     15.49 o
   8  18   0        0.63       -5.39     15.84 o
   1  19   0        0.03        5.98     10.30 o
   2  19   0       88.59      117.61     15.76 o
   3  19   0       10.43       16.93     11.09 o
   4  19   0        0.43        7.86     10.41 o
   5  19   0        0.05        0.36     13.59 o
 -21   1   1       43.37       62.22     13.67 o
 -20   1   1       75.01       90.08     14.35 o
 -19   1   1       26.21       36.94     11.76 o
 -18   1   1        6.39       -0.85      9.03 o
 -17   1   1       10.89        5.65      9.00 o
 -16   1   1      209.45      171.16     14.34 o
 -15   1   1      203.28      211.79     12.60 o
 -14   1   1        7.68       18.20      6.13 o
 -13   1   1       71.86       47.91      7.01 o
 -12   1   1        0.26        1.42      5.42 o
 -11   1   1      927.45      888.05     19.01 o
 -10   1   1       59.29       51.21      5.54 o
  -9   1   1      650.25      654.40     13.57 o
  -8   1   1       29.51       25.87      4.05 o
  -7   1   1     2887.17     3181.71     31.53 o
  -6   1   1        7.29        5.81      2.90 o
  -5   1   1      467.88      498.69      8.13 o
  -4   1   1      275.36      255.69      6.19 o
  -3   1   1      843.28      866.01     10.50 o
  -2   1   1     3469.63     3349.73     29.24 o
  -1   1   1      632.37      610.72      7.40 o
   0   1   1      713.92      711.97      7.86 o
   1   1   1     5869.27     5938.50     55.61 o
   2   1   1       70.07       68.66      2.83 o
   3   1   1     1726.19     1694.27     17.85 o
   4   1   1        0.88        0.42      2.71 o
   5   1   1      200.37      241.00      6.99 o
   6   1   1     1343.73     1341.11     16.77 o
   7   1   1       50.95       66.04      4.58 o
   8   1   1       38.15       37.60      3.49 o
   9   1   1      398.05      407.54      8.60 o
  10   1   1      530.70      545.58     10.51 o
  11   1   1     3768.25     3515.48     35.39 o
  12   1   1     2087.21     2005.57     30.87 o
  13   1   1       12.53        4.68      7.31 o
  14   1   1       34.75       32.64      9.10 o
  15   1   1       77.65       79.09     11.48 o
  16   1   1      172.68      183.91     18.18 o
  17   1   1        0.08       -7.93      8.53 o
  18   1   1      124.16      150.18     15.90 o
  19   1   1      261.46      265.10     19.55 o
  20   1   1       49.45       49.29     13.36 o
  21   1   1        1.66       -1.17     11.65 o
 -21   2   1       28.64       37.69     12.25 o
 -20   2   1      805.87      889.15     42.85 o
 -19   2   1      230.81      236.53     22.48 o
 -18   2   1      109.24      109.89     13.56 o
 -17   2   1      932.02      912.78     27.48 o
 -16   2   1      370.68      406.04     19.84 o
 -15   2   1       74.39       83.37      9.57 o
 -14   2   1      485.69      374.56     13.25 o
 -13   2   1      466.54      468.15     15.49 o
 -12   2   1     1039.60     1041.82     19.61 o
 -11   2   1       22.53       19.71      5.55 o
 -10   2   1        1.46       -2.78      4.40 o
  -9   2   1      461.82      418.34     12.20 o
  -8   2   1      612.13      609.52     12.54 o
  -7   2   1     9521.13    10226.33     78.52 o
  -6   2   1     1050.91     1091.98     14.65 o
  -5   2   1      561.41      558.64      8.59 o
  -4   2   1     7618.23     7609.77     52.16 o
  -3   2   1        7.59        0.36      2.77 o
  -2   2   1     7544.58     7539.67     50.82 o
  -1   2   1     5778.62     5749.47     50.01 o
   0   2   1     9792.59     9897.70     62.07 o
   1   2   1     6465.71     6581.57     52.08 o
   2   2   1      695.09      749.82      9.58 o
   3   2   1      515.51      520.25      9.69 o
   4   2   1     5819.04     5912.13     52.58 o
   5   2   1      115.36      104.81      4.99 o
   6   2   1     4309.33     4604.48     43.95 o
   7   2   1        0.59       -3.13      3.13 o
   8   2   1     1084.01     1166.49     17.21 o
   9   2   1     1295.87     1320.40     16.83 o
  10   2   1      830.80      762.23     11.16 o
  11   2   1       64.42       74.93      6.26 o
  12   2   1      102.78      108.51      8.82 o
  13   2   1      234.63      257.98     14.55 o
  14   2   1      359.22      370.57     20.46 o
  15   2   1      107.84      121.80     12.48 o
  16   2   1      685.70      660.07     23.76 o
  17   2   1      236.61      238.34     17.39 o
  18   2   1      709.20      767.74     27.51 o
  19   2   1       30.50       53.72     13.11 o
  20   2   1       34.59       30.16     12.52 o
  21   2   1      152.24      141.18     17.53 o
 -21   3   1       80.19       70.29     16.42 o
 -20   3   1      121.90      126.76     15.54 o
 -19   3   1       14.45       16.55     11.46 o
 -18   3   1       33.02       37.17     10.90 o
 -17   3   1       62.56       71.44     11.93 o
 -16   3   1      105.52       94.32     11.82 o
 -15   3   1      523.15      525.96     28.23 o
 -14   3   1      429.72      438.03     15.41 o
 -13   3   1       47.25       42.59      6.81 o
 -12   3   1      155.93      141.04      8.81 o
 -11   3   1      952.72      921.27     17.65 o
 -10   3   1      137.46      139.66     10.15 o
  -9   3   1      293.09      267.78      8.54 o
  -8   3   1       33.11       41.79      5.99 o
  -7   3   1      999.95     1015.21     13.90 o
  -6   3   1       90.82       83.01      4.59 o
  -5   3   1        7.91       14.14      3.00 o
  -4   3   1       36.69       35.89      3.14 o
  -3   3   1      841.90      860.04      9.65 o
  -2   3   1     9917.60    10046.10     67.36 o
  -1   3   1        0.12       -2.39      2.39 o
   0   3   1     1395.77     1444.60     11.98 o
   1   3   1     6731.35     6732.89     74.45 o
   2   3   1     3783.69     3748.01     29.95 o
   3   3   1      839.97      775.81      9.80 o
   4   3   1      131.11      162.66      8.12 o
   5   3   1       25.68       33.21      3.94 o
   6   3   1      146.25      122.80      7.67 o
   7   3   1      104.60      121.78      6.12 o
   8   3   1      570.52      553.56     11.90 o
   9   3   1       70.24       82.59      6.22 o
  10   3   1      951.04      959.08     19.71 o
  11   3   1     3848.41     3726.24     42.20 o
  12   3   1      912.63      921.91     20.62 o
  13   3   1        0.64       -6.72      6.72 o
  14   3   1      301.00      290.70     15.81 o
  15   3   1      179.96      145.89     14.89 o
  16   3   1      195.42      184.11     14.86 o
  17   3   1        1.92        5.55      9.25 o
  18   3   1      141.34      122.97     16.83 o
  19   3   1      161.41      176.05     17.48 o
  20   3   1       30.09       34.98     12.79 o
 -20   4   1        0.48        4.34     12.02 o
 -19   4   1       35.19       12.08     12.44 o
 -18   4   1        1.28       -6.41      8.70 o
 -17   4   1        4.30        2.82      8.12 o
 -16   4   1       44.47       28.62      8.81 o
 -15   4   1      105.80      105.69     10.22 o
 -14   4   1       53.89       37.75     10.18 o
 -13   4   1      224.84      225.52     10.56 o
 -12   4   1       10.68       16.85      5.86 o
 -11   4   1       37.32       15.48      7.19 o
 -10   4   1        0.78        3.92      4.67 o
  -9   4   1        5.30        8.31      4.54 o
  -8   4   1       37.48       38.38      4.97 o
  -7   4   1       48.99       51.53      4.68 o
  -6   4   1       83.94      102.97      4.92 o
  -5   4   1      376.33      421.22      7.26 o
  -4   4   1        6.50        0.24      2.71 o
  -3   4   1      229.71      234.04      5.62 o
  -2   4   1     4665.59     4795.32     33.14 o
  -1   4   1     2656.11     2740.68     20.53 o
   0   4   1     8663.58     8884.97     54.41 o
   1   4   1     1847.18     1925.17     16.02 o
   2   4   1      142.15      158.08      4.62 o
   3   4   1     1463.96     1509.00     15.32 o
   4   4   1      189.05      211.63      6.92 o
   5   4   1      171.49      191.29      6.85 o
   6   4   1        7.73        5.84      2.48 o
   7   4   1      267.17      315.12      7.86 o
   8   4   1       39.88       43.47      4.54 o
   9   4   1      100.85       99.97      5.53 o
  10   4   1      218.79      222.41     13.26 o
  11   4   1      318.83      322.94     12.72 o
  12   4   1      406.83      394.60     14.30 o
  13   4   1      184.29      165.71     10.76 o
  14   4   1       52.24       63.14     10.02 o
  15   4   1        2.58        6.07      7.91 o
  16   4   1        8.86        9.31     10.56 o
  17   4   1        0.20       -3.88      8.53 o
  18   4   1        0.99        7.26      9.86 o
  19   4   1        0.01       -9.24      9.77 o
  20   4   1       37.83       42.79     13.14 o
 -20   5   1       15.14       34.11     13.99 o
 -19   5   1       36.25       29.46     14.48 o
 -18   5   1       52.40       56.61     13.99 o
 -17   5   1        3.90        9.34     11.60 o
 -16   5   1      285.03      266.88     16.20 o
 -15   5   1      113.49      124.38     10.69 o
 -14   5   1       70.29       66.86      8.78 o
 -13   5   1       18.10        9.90      5.68 o
 -12   5   1       87.89       82.37      7.56 o
 -11   5   1      377.12      350.14     14.65 o
 -10   5   1      142.22      106.96      8.21 o
  -9   5   1      504.72      477.36     13.85 o
  -8   5   1       13.14       24.66      4.75 o
  -7   5   1     1803.31     1983.03     22.99 o
  -6   5   1       39.40       30.51      4.04 o
  -5   5   1       61.01       73.69      4.13 o
  -4   5   1      276.62      279.51      7.55 o
  -3   5   1      318.99      335.85      6.62 o
  -2   5   1      840.22      864.93     10.10 o
  -1   5   1      381.85      447.69      6.68 o
   0   5   1      221.83      239.79      4.81 o
   1   5   1     2225.38     2324.82     19.14 o
   2   5   1      183.59      217.77      5.32 o
   3   5   1     1437.16     1453.57     14.89 o
   4   5   1        0.26        4.68      3.18 o
   5   5   1      262.56      322.72      8.48 o
   6   5   1     1190.12     1144.37     14.02 o
   7   5   1       18.77       15.32      4.76 o
   8   5   1        2.36       -2.83      3.97 o
   9   5   1      630.17      597.12     12.64 o
  10   5   1       31.99       13.59      6.91 o
  11   5   1     2039.95     2046.47     32.19 o
  12   5   1     1385.64     1354.78     25.97 o
  13   5   1        0.36       10.19      6.48 o
  14   5   1       21.46       31.94      8.97 o
  15   5   1       55.44       51.37     10.66 o
  16   5   1      129.82      134.48     13.57 o
  17   5   1        7.34        3.83      8.86 o
  18   5   1      120.89       75.09     13.27 o
  19   5   1      242.54      229.95     18.94 o
  20   5   1       23.21       20.19     12.04 o
 -20   6   1      373.25      406.06     43.05 o
 -19   6   1       80.03       86.19     26.57 o
 -18   6   1       37.78       18.04     15.46 o
 -17   6   1      449.20      411.10     24.46 o
 -16   6   1      166.36      154.25     16.64 o
 -15   6   1       57.51       45.73     21.22 o
 -14   6   1      243.83      203.31     14.54 o
 -13   6   1      285.57      261.25     15.10 o
 -12   6   1      289.48      330.31     12.00 o
 -11   6   1      187.59      160.32     10.01 o
 -10   6   1       50.43       42.67      6.70 o
  -9   6   1      894.02      888.10     18.11 o
  -8   6   1      219.03      219.58      9.25 o
  -7   6   1     3252.35     3429.51     37.45 o
  -6   6   1      657.75      609.49      9.89 o
  -5   6   1      150.10      144.70      6.85 o
  -4   6   1     1886.57     1746.85     18.38 o
  -3   6   1       14.85        7.98      2.88 o
  -2   6   1     1962.86     1997.84     19.98 o
  -1   6   1      706.38      833.90     11.10 o
   0   6   1     2468.03     2493.24     20.95 o
   1   6   1     1868.98     1867.43     17.21 o
   2   6   1      270.55      305.66      7.32 o
   3   6   1       30.33       27.55      3.35 o
   4   6   1     1921.57     1925.68     20.20 o
   5   6   1       37.47       27.66      4.26 o
   6   6   1     1743.03     1785.33     22.23 o
   7   6   1        1.75        0.39      3.42 o
   8   6   1     1108.05     1180.09     18.55 o
   9   6   1      995.51     1021.42     20.55 o
  10   6   1      180.00      163.43     11.42 o
  11   6   1        1.62        7.53      6.30 o
  12   6   1       86.21       79.71     13.99 o
  13   6   1      203.68      202.12     12.22 o
  14   6   1       45.52       41.35      9.74 o
  15   6   1       17.48        6.05      8.24 o
  16   6   1      187.13      199.93     15.73 o
  17   6   1       88.10       87.58     20.05 o
  18   6   1      541.79      588.26     30.37 o
  19   6   1        5.29        9.50     14.23 o
  20   6   1       29.17       -2.34     12.77 o
 -19   7   1       12.52       11.22     12.54 o
 -18   7   1      132.66      111.05     18.45 o
 -17   7   1       65.81       61.97     14.30 o
 -16   7   1       57.21       47.40     12.60 o
 -15   7   1      641.14      590.68     25.82 o
 -14   7   1      860.69      830.21     29.24 o
 -13   7   1        1.38       -6.85      6.85 o
 -12   7   1      239.01      238.28     14.36 o
 -11   7   1      417.98      386.33     16.60 o
 -10   7   1      577.40      554.71     18.61 o
  -9   7   1      199.96      206.99     23.20 o
  -8   7   1        6.38       -4.80      6.75 o
  -7   7   1      237.54      228.74      7.88 o
  -6   7   1      265.96      240.49      7.31 o
  -5   7   1      174.29      154.10      8.42 o
  -4   7   1      128.26      127.36      7.71 o
  -3   7   1      286.94      315.00      8.60 o
  -2   7   1     5734.28     6004.88     53.29 o
  -1   7   1      126.17      133.51      5.70 o
   0   7   1      708.42      795.84     10.09 o
   1   7   1     2587.41     2744.80     23.37 o
   2   7   1     3398.14     3389.00     29.29 o
   3   7   1      542.69      509.61     10.14 o
   4   7   1       46.52       66.92      4.70 o
   5   7   1       27.59       26.92      4.93 o
   6   7   1       38.45       23.79      4.74 o
   7   7   1        6.40        6.16      4.13 o
   8   7   1      791.59      826.30     14.15 o
   9   7   1       70.05       82.20      8.10 o
  10   7   1      632.39      621.62     20.48 o
  11   7   1     1926.44     1923.97     35.27 o
  12   7   1       58.28       31.31     12.27 o
  13   7   1       17.16       20.41      7.32 o
  14   7   1      620.32      595.12     21.62 o
  15   7   1      194.68      231.67     16.08 o
  16   7   1      200.27      214.83     19.92 o
  17   7   1        9.14       15.40     11.97 o
  18   7   1      146.84      122.75     17.92 o
  19   7   1       81.55       69.57     20.40 o
 -19   8   1       33.08       51.08     27.60 o
 -18   8   1        0.76       16.23     17.78 o
 -17   8   1       22.45       25.30     15.74 o
 -16   8   1        6.53       14.14     14.54 o
 -15   8   1      119.85      107.39     15.08 o
 -14   8   1       62.23       57.87     12.32 o
 -13   8   1      266.15      270.58     19.54 o
 -12   8   1        1.60       -4.14      6.48 o
 -11   8   1       36.81       39.12      8.68 o
 -10   8   1       34.99       45.92      8.89 o
  -9   8   1        0.27        3.93      6.91 o
  -8   8   1        3.72        9.88      5.92 o
  -7   8   1       10.09       16.89      6.38 o
  -6   8   1       28.09       10.12      3.94 o
  -5   8   1      121.18      107.85      6.58 o
  -4   8   1       64.19       49.17      5.17 o
  -3   8   1        3.69       -2.57      2.57 o
  -2   8   1     2279.88     2420.76     26.89 o
  -1   8   1     1015.08     1050.64     14.54 o
   0   8   1     3177.03     3400.67     31.08 o
   1   8   1     1255.74     1332.14     14.65 o
   2   8   1       64.57       77.25      5.76 o
   3   8   1     1355.17     1398.28     16.51 o
   4   8   1      204.82      262.10      8.56 o
   5   8   1       31.63       23.31      4.37 o
   6   8   1        2.06        2.23      4.99 o
   7   8   1       83.62       99.41      6.98 o
   8   8   1        0.00       -3.49      5.35 o
   9   8   1      204.71      226.69     11.37 o
  10   8   1      100.78       94.00     10.46 o
  11   8   1      329.62      343.07     14.43 o
  12   8   1      409.09      429.07     15.96 o
  13   8   1      159.74      124.39     15.26 o
  14   8   1      105.56      116.94     15.21 o
  15   8   1       10.24       23.38     11.51 o
  16   8   1       43.13       33.24     12.55 o
  17   8   1        1.34        7.01     11.46 o
  18   8   1        0.57       -7.46     15.91 o
  19   8   1        0.14      -12.06     19.19 o
 -19   9   1       19.86       49.52     29.28 o
 -18   9   1      204.30      261.83     25.84 o
 -17   9   1       22.92       30.91     17.08 o
 -16   9   1      210.63      205.09     19.49 o
 -15   9   1      160.12      173.56     17.67 o
 -14   9   1       32.00       33.20     10.88 o
 -13   9   1        1.18       10.50      9.28 o
 -12   9   1      142.79      125.86     14.28 o
 -11   9   1       75.85       63.33      9.91 o
 -10   9   1      398.69      409.84     24.25 o
  -9   9   1      105.13      114.01     13.42 o
  -8   9   1      110.16      109.64     11.85 o
  -7   9   1      358.07      377.11     20.53 o
  -6   9   1       75.38       65.73      8.21 o
  -5   9   1       28.01       21.85      3.91 o
  -4   9   1       21.48       18.60      4.18 o
  -3   9   1       39.42       29.27      4.55 o
  -2   9   1      787.10      779.44     20.10 o
  -1   9   1       16.93       25.45      4.39 o
   0   9   1      260.44      267.59      6.93 o
   1   9   1      650.13      686.99     10.92 o
   2   9   1        4.52        2.00      3.25 o
   3   9   1      762.46      806.67     15.68 o
   4   9   1       36.70       43.84      5.63 o
   5   9   1      150.26      161.41      7.28 o
   6   9   1      281.54      276.47     10.10 o
   7   9   1       46.28       47.71      7.01 o
   8   9   1       59.72       74.67     10.17 o
   9   9   1      372.01      371.01     16.79 o
  10   9   1       19.03       20.98      8.07 o
  11   9   1      775.01      751.20     28.65 o
  12   9   1      253.49      279.83     16.68 o
  13   9   1       70.03       77.63     11.66 o
  14   9   1      136.54      166.41     17.56 o
  15   9   1       66.51       66.69     14.28 o
  16   9   1       72.76       62.14     16.99 o
  17   9   1       15.77       20.50     12.94 o
  18   9   1       97.40      112.62     18.55 o
 -18  10   1        0.06        6.69     38.76 o
 -17  10   1      131.51      100.46     16.93 o
 -16  10   1       65.70       72.03     25.93 o
 -15  10   1       43.64       56.57     13.29 o
 -14  10   1       28.64       59.64     13.10 o
 -13  10   1      150.69      158.03     16.16 o
 -12  10   1        9.37        4.94      9.04 o
 -11  10   1      330.26      336.95     20.48 o
 -10  10   1      136.91      148.67     14.16 o
  -9  10   1      917.11      959.42     20.20 o
  -8  10   1       36.61       37.22      6.29 o
  -7  10   1      767.74      784.61     26.00 o
  -6  10   1      312.88      312.98     15.32 o
  -5  10   1        5.34        2.89      4.59 o
  -4  10   1      263.76      251.86     16.68 o
  -3  10   1      145.51      174.36      9.28 o
  -2  10   1      273.42      289.00     12.03 o
  -1  10   1        8.54        6.66      4.00 o
   0  10   1      465.53      440.56     10.29 o
   1  10   1      207.69      187.69      6.62 o
   2  10   1       80.90       73.84      5.38 o
   3  10   1        0.06        4.30      3.93 o
   4  10   1      370.39      363.28      9.98 o
   5  10   1       25.12       24.84      5.11 o
   6  10   1      527.93      513.50     14.49 o
   7  10   1        2.90       14.68      6.60 o
   8  10   1      530.17      527.99     22.90 o
   9  10   1      532.92      522.67     19.17 o
  10  10   1        8.64        3.15      7.63 o
  11  10   1        5.90       14.81      8.39 o
  12  10   1       67.87       60.91     13.00 o
  13  10   1      190.74      199.37     34.23 o
  14  10   1       24.27        6.00     10.44 o
  15  10   1        6.34        3.72     10.68 o
  16  10   1        3.73        0.27     10.88 o
  17  10   1       14.43       24.81     13.77 o
  18  10   1      300.62      319.62     27.64 o
 -17  11   1        1.34       10.29     15.25 o
 -16  11   1       50.85       55.10     14.22 o
 -15  11   1      321.55      286.59     22.02 o
 -14  11   1      536.94      541.91     32.23 o
 -13  11   1       11.12       17.80     10.18 o
 -12  11   1       61.65       72.71     13.02 o
 -11  11   1       51.06       41.63     14.39 o
 -10  11   1     1006.21     1036.81     27.03 o
  -9  11   1      226.99      241.09     11.98 o
  -8  11   1       64.55       56.34      7.83 o
  -7  11   1      157.93      150.17     10.85 o
  -6  11   1      301.36      301.56     12.47 o
  -5  11   1       82.48       56.48      6.73 o
  -4  11   1        5.08        4.56      4.97 o
  -3  11   1       73.95       82.46      7.03 o
  -2  11   1     1690.14     1762.59     24.91 o
  -1  11   1      119.94      121.89      8.45 o
   0  11   1      212.91      230.77      9.59 o
   1  11   1      642.57      652.23     18.95 o
   2  11   1     1082.71     1071.72     18.51 o
   3  11   1      471.69      464.57     13.13 o
   4  11   1        5.50        2.29      4.58 o
   5  11   1       62.57       57.31      6.47 o
   6  11   1       94.44       99.46      7.81 o
   7  11   1      130.32      144.98     16.37 o
   8  11   1      293.45      308.46     16.26 o
   9  11   1      288.26      318.59     16.75 o
  10  11   1      232.75      263.69     21.28 o
  11  11   1      490.02      519.32     24.62 o
  12  11   1       21.57       31.59     11.62 o
  13  11   1       25.94       32.76     11.99 o
  14  11   1      526.85      551.16     27.83 o
  15  11   1       73.00       65.73     14.51 o
  16  11   1      141.01      140.13     18.94 o
  17  11   1       19.30       29.73     14.00 o
 -16  12   1       51.39       86.66     32.18 o
 -15  12   1       23.83        8.19     11.46 o
 -14  12   1       10.96       21.52     11.70 o
 -13  12   1       71.93       50.13     10.80 o
 -12  12   1       14.97       17.66      9.05 o
 -11  12   1        6.63       13.00     12.92 o
 -10  12   1      109.64       96.71     11.55 o
  -9  12   1        0.09       -3.01      6.23 o
  -8  12   1        0.05        2.61      6.36 o
  -7  12   1        0.28        1.52      6.33 o
  -6  12   1        7.34        1.80      6.00 o
  -5  12   1        0.49        5.82      5.23 o
  -4  12   1       87.89       81.00      8.07 o
  -3  12   1      236.35      241.34     10.30 o
  -2  12   1      247.35      286.08     13.06 o
  -1  12   1      120.27      120.54      8.12 o
   0  12   1      292.18      320.68     11.27 o
   1  12   1      326.88      341.31     12.86 o
   2  12   1        5.24        8.11      5.51 o
   3  12   1      576.40      568.59     17.68 o
   4  12   1       25.10       38.20      6.88 o
   5  12   1        3.44        1.04      4.82 o
   6  12   1        0.19        0.18      5.14 o
   7  12   1        0.01       -0.80      7.52 o
   8  12   1       23.72       14.24      9.24 o
   9  12   1      163.74      160.83     15.83 o
  10  12   1       17.38       24.07      9.14 o
  11  12   1       49.68       50.66     12.21 o
  12  12   1       76.36      103.97     15.31 o
  13  12   1       26.50       28.29     14.43 o
  14  12   1       83.54       55.78     14.38 o
  15  12   1        8.74       13.09     12.90 o
  16  12   1       63.45       53.81     31.27 o
 -16  13   1       79.92      133.43     24.17 o
 -15  13   1      148.20      143.27     24.12 o
 -14  13   1        1.74       25.01     14.89 o
 -13  13   1       15.32       18.12      9.59 o
 -12  13   1       76.45       79.41     12.02 o
 -11  13   1        4.60        2.90      8.08 o
 -10  13   1      551.87      518.92     21.08 o
  -9  13   1        2.64        4.27      6.81 o
  -8  13   1      129.90      142.30     11.99 o
  -7  13   1       33.80       17.25      7.74 o
  -6  13   1       67.22       62.84      7.92 o
  -5  13   1      110.73      113.26      9.31 o
  -4  13   1       15.32       10.78      5.83 o
  -3  13   1        0.01        4.59      5.10 o
  -2  13   1      592.74      557.13     16.25 o
  -1  13   1        1.97        9.98      5.50 o
   0  13   1      246.36      255.07     12.11 o
   1  13   1      166.22      158.40     10.25 o
   2  13   1      128.02      140.30      9.65 o
   3  13   1      310.25      317.84     15.88 o
   4  13   1       90.77      104.20     10.11 o
   5  13   1       55.52       45.90      9.06 o
   6  13   1       47.58       50.56     12.59 o
   7  13   1       48.43       50.23     14.67 o
   8  13   1      216.98      235.16     17.78 o
   9  13   1      137.46      126.97     33.93 o
  10  13   1       13.60       14.25      9.03 o
  11  13   1      226.35      217.94     16.79 o
  12  13   1        7.09       -0.34     10.32 o
  13  13   1      147.66      138.09     15.93 o
  14  13   1      219.59      262.40     36.31 o
  15  13   1       32.43       41.91     14.77 o
 -14  14   1        3.26       40.56     17.34 o
 -13  14   1      106.23      116.51     21.73 o
 -12  14   1      124.80      106.04     16.48 o
 -11  14   1      257.24      257.28     17.39 o
 -10  14   1      119.63      124.30     13.38 o
  -9  14   1      536.97      535.26     22.83 o
  -8  14   1        0.48       13.92      8.72 o
  -7  14   1      167.98      166.86     14.75 o
  -6  14   1      145.30      155.60     12.09 o
  -5  14   1       26.27       16.97      8.20 o
  -4  14   1       14.61       24.66      8.38 o
  -3  14   1      318.89      345.92     17.39 o
  -2  14   1       56.97       63.97     14.06 o
  -1  14   1      118.03       91.62     10.97 o
   0  14   1      177.26      171.44     12.01 o
   1  14   1       25.55       33.62      7.75 o
   2  14   1       15.28       12.12      6.97 o
   3  14   1        0.31        3.63      6.57 o
   4  14   1       71.17       79.09     12.62 o
   5  14   1        9.52        7.55      6.80 o
   6  14   1      123.29      109.72     13.20 o
   7  14   1        1.21       -8.69      8.69 o
   8  14   1       85.41      104.95     41.31 o
   9  14   1      192.72      281.53     63.42 o
  10  14   1        6.86       10.10     11.15 o
  11  14   1        2.40        3.81      9.50 o
  12  14   1       56.99       89.08     18.78 o
  13  14   1      156.20      140.23     16.30 o
  14  14   1       44.12       64.83     13.79 o
 -13  15   1       17.54        8.93     14.74 o
 -12  15   1        0.01       21.37     14.26 o
 -11  15   1        1.38        8.12      9.27 o
 -10  15   1      713.34      723.59     25.68 o
  -9  15   1      158.62      183.76     16.48 o
  -8  15   1       71.70       69.27     14.52 o
  -7  15   1      128.18      162.50     18.17 o
  -6  15   1      270.95      235.06     16.60 o
  -5  15   1        5.78        3.66      7.04 o
  -4  15   1      239.68      264.57     16.52 o
  -3  15   1       12.00       24.60      8.54 o
  -2  15   1      261.88      245.99     16.01 o
  -1  15   1       59.40       59.93     10.34 o
   0  15   1       28.89       28.20      8.64 o
   1  15   1      191.68      184.87     14.83 o
   2  15   1      123.70      112.24     12.49 o
   3  15   1      288.86      291.51     17.77 o
   4  15   1       41.99       42.58     15.84 o
   5  15   1       79.04       65.77     13.73 o
   6  15   1       82.24       85.99     12.60 o
   7  15   1      212.44      233.46     24.50 o
   8  15   1       25.93       40.57     18.23 o
   9  15   1      521.86      519.44     42.00 o
  10  15   1       31.06       45.59     13.96 o
  11  15   1       53.12       56.72     14.86 o
  12  15   1       25.28       34.89     13.78 o
  13  15   1        3.11        9.58     12.78 o
 -12  16   1       38.75       64.06     24.07 o
 -11  16   1        0.81       17.00     20.83 o
 -10  16   1       77.33       53.74     22.01 o
  -9  16   1        1.08       -4.80     26.28 o
  -8  16   1        2.85       17.71     12.23 o
  -7  16   1        0.26       -5.75     10.22 o
  -6  16   1       40.12       44.68     15.11 o
  -5  16   1       30.42       28.66     10.37 o
  -4  16   1       60.39       59.58     10.93 o
  -3  16   1      329.71      302.23     18.11 o
  -2  16   1        7.61        6.40      9.44 o
  -1  16   1        0.65       -0.02      6.81 o
   0  16   1       10.02       15.09      8.20 o
   1  16   1       14.30        6.50      7.82 o
   2  16   1        0.06       16.15      8.30 o
   3  16   1       82.29       76.91     15.55 o
   4  16   1        6.63       10.00      9.69 o
   5  16   1        6.96        9.06      9.25 o
   6  16   1        0.18       -1.82      8.19 o
   7  16   1       15.44        8.74     12.72 o
   8  16   1       22.25       18.25     14.43 o
   9  16   1       68.71       73.80     19.24 o
  10  16   1      170.49      203.79     21.31 o
  11  16   1        4.17       11.10     12.28 o
  12  16   1        6.69        8.73     14.10 o
 -10  17   1      333.58      356.64     46.18 o
  -9  17   1        1.77      -26.04     26.04 o
  -8  17   1       63.97       50.12     19.04 o
  -7  17   1        2.36       34.07     13.56 o
  -6  17   1       39.66       23.10     12.46 o
  -5  17   1       90.50      102.69     19.50 o
  -4  17   1       20.27       19.64      9.80 o
  -3  17   1        0.23       27.00      9.62 o
  -2  17   1      271.30      236.11     17.90 o
  -1  17   1       21.47       15.19      9.64 o
   0  17   1      164.78      149.86     15.25 o
   1  17   1       40.79       40.61     14.68 o
   2  17   1      104.96      107.23     17.74 o
   3  17   1       65.36       47.84     11.37 o
   4  17   1       72.82       60.47     12.80 o
   5  17   1        4.32        3.45      9.76 o
   6  17   1        2.99       -8.55      9.27 o
   7  17   1       38.12       21.63     14.37 o
   8  17   1      267.04      268.31     29.39 o
   9  17   1       53.26       51.76     18.05 o
  10  17   1        1.56        7.82     12.22 o
  -8  18   1        0.04      -15.22     15.22 o
  -7  18   1       58.45      103.23     24.55 o
  -6  18   1       58.66       59.96     17.57 o
  -5  18   1       63.24       63.74     18.51 o
  -4  18   1        0.04       -5.30      9.32 o
  -3  18   1      290.17      282.76     19.96 o
  -2  18   1       28.72       53.78     12.01 o
  -1  18   1       59.64       64.24     13.02 o
   0  18   1      133.25      153.22     16.04 o
   1  18   1       26.84       43.80     11.62 o
   2  18   1        0.80        9.84      9.74 o
   3  18   1        2.03        7.69      9.72 o
   4  18   1       28.47       23.55     10.95 o
   5  18   1        1.18       -1.15      9.67 o
   6  18   1       20.11       17.72     13.94 o
   7  18   1        0.08       16.11     17.64 o
   8  18   1        0.03       25.40     22.50 o
  -5  19   1        0.17        5.90     13.57 o
  -4  19   1      314.25      278.43     20.67 o
  -3  19   1        0.02       30.31     10.99 o
  -2  19   1        4.08       17.43     10.20 o
  -1  19   1       42.63       49.13     12.74 o
   0  19   1        0.02       14.30     10.48 o
   1  19   1      127.29      125.94     15.97 o
   2  19   1        0.44        8.18     11.09 o
   3  19   1       85.97       74.86     15.36 o
   4  19   1       18.39       19.19     11.53 o
   5  19   1       63.05       72.57     24.36 o
 -21   0   2      276.88      467.76     50.40 o
 -20   0   2      784.33      939.43     64.30 o
 -19   0   2      144.79      168.82     23.08 o
 -18   0   2       11.40       21.18     14.30 o
 -17   0   2      326.13      254.92     23.60 o
 -16   0   2      670.85      615.55     42.66 o
 -15   0   2       52.68       51.19     11.07 o
 -14   0   2      121.66       89.47     12.42 o
 -13   0   2      910.15      868.44     26.74 o
 -12   0   2      573.46      492.92     20.57 o
 -11   0   2      530.68      502.09     19.73 o
 -10   0   2        0.19        7.39      6.73 o
  -9   0   2      120.15      123.31      9.69 o
  -8   0   2       15.17       13.55      5.98 o
  -7   0   2      734.10      761.23     17.52 o
  -6   0   2      609.90      699.07     15.82 o
  -5   0   2      527.74      520.02     12.82 o
  -4   0   2      395.40      340.43     10.00 o
  -3   0   2     3095.84     2915.62     54.25 o
  -2   0   2     1116.96     1085.66     17.36 o
  -1   0   2     5444.27     5359.93     98.49 o
   0   0   2     9561.99     9328.38    143.44 o
   1   0   2       39.36       26.21      4.55 o
   2   0   2     3319.43     3336.15     44.90 o
   3   0   2       72.07       69.62      5.79 o
   4   0   2     1914.42     1864.76     29.09 o
   5   0   2      989.20     1265.59     26.76 o
   6   0   2      238.82      216.45      8.27 o
   7   0   2      450.75      511.18     21.05 o
   8   0   2       91.38      110.09     23.78 o
   9   0   2     1224.16     1271.02     36.30 o
  10   0   2      245.31      279.75     19.14 o
  11   0   2      260.69      254.66     19.70 o
  12   0   2     4840.10     4609.45     92.01 o
  13   0   2        7.23       21.33     11.58 o
  14   0   2      134.93      114.27     17.72 o
  15   0   2       87.19       93.28     22.20 o
  16   0   2       49.36       55.27     19.01 o
  17   0   2      134.38      156.10     22.30 o
  18   0   2       15.41        9.27     14.79 o
  19   0   2      100.44      108.64     22.43 o
  20   0   2       91.31       55.98     20.46 o
 -20   1   2       20.11       31.05     11.56 o
 -19   1   2      281.91      317.73     19.61 o
 -18   1   2      281.66      258.14     17.35 o
 -17   1   2       12.04        9.57      9.00 o
 -16   1   2        0.52       -0.97      6.93 o
 -15   1   2      180.75      159.56     10.59 o
 -14   1   2       14.00        1.69      5.82 o
 -13   1   2      561.33      475.83     14.47 o
 -12   1   2       17.03        7.41      6.56 o
 -11   1   2       95.24       87.33      7.61 o
 -10   1   2      631.20      591.97     13.44 o
  -9   1   2      806.59      840.08     14.35 o
  -8   1   2       51.15       42.90      4.88 o
  -7   1   2     1362.27     1337.66     16.99 o
  -6   1   2     1992.97     2031.45     21.41 o
  -5   1   2      303.84      273.78      7.37 o
  -4   1   2        0.38        3.59      3.29 o
  -3   1   2       77.72       89.20      6.18 o
  -2   1   2      684.55      754.83     10.71 o
  -1   1   2      498.18      477.01      7.83 o
   0   1   2      178.00      202.75      5.92 o
   1   1   2       97.07      111.42     10.86 o
   2   1   2     1111.19     1125.31     13.83 o
   3   1   2      995.14     1009.90     11.20 o
   4   1   2     2036.94     2123.99     19.16 o
   5   1   2     3970.11     4361.20     41.74 o
   6   1   2      659.96      622.00     10.93 o
   7   1   2     1804.49     1722.47     24.88 o
   8   1   2        7.55       15.16      3.68 o
   9   1   2      166.35      176.29      9.53 o
  10   1   2       35.68       49.50      6.70 o
  11   1   2     1107.77     1080.97     25.72 o
  12   1   2       39.58       35.94      8.56 o
  13   1   2      112.32      109.69     11.36 o
  14   1   2        1.13        0.38      9.44 o
  15   1   2      196.53      215.13     15.85 o
  16   1   2      110.77      120.59     13.82 o
  17   1   2       61.47       54.33     12.29 o
  18   1   2      202.56      214.70     18.25 o
  19   1   2      537.21      545.48     31.88 o
  20   1   2       75.00       88.95     20.18 o
 -20   2   2       18.44       32.37     14.14 o
 -19   2   2        5.52       12.14     10.55 o
 -18   2   2        2.53       20.32     10.14 o
 -17   2   2        0.26        6.28      8.77 o
 -16   2   2        0.42        4.00      8.31 o
 -15   2   2       21.60        8.89      7.13 o
 -14   2   2       40.70       14.88      6.48 o
 -13   2   2       10.22       12.26      5.98 o
 -12   2   2        6.11        0.50      5.56 o
 -11   2   2       66.80       56.76      6.96 o
 -10   2   2       12.25        9.87      6.44 o
  -9   2   2      150.48      170.08      7.53 o
  -8   2   2       80.65       73.04      5.57 o
  -7   2   2       49.76       48.07      4.70 o
  -6   2   2        0.07       -3.31      3.65 o
  -5   2   2        5.63        6.80      3.38 o
  -4   2   2        7.58        3.79      3.21 o
  -3   2   2       41.72       51.67      3.72 o
  -2   2   2      663.76      723.65     13.17 o
  -1   2   2      333.47      361.77      6.76 o
   0   2   2      344.58      380.68      6.52 o
   1   2   2        0.12       -2.40      2.40 o
   2   2   2       35.86       44.01      4.12 o
   3   2   2       20.30       23.60      3.07 o
   4   2   2       15.58       19.73      3.68 o
   5   2   2        1.48        6.31      3.44 o
   6   2   2       10.73       -0.56      3.42 o
   7   2   2        4.38        2.32      3.62 o
   8   2   2       17.26       15.57      4.14 o
   9   2   2       24.53       20.04      4.58 o
  10   2   2       15.56       20.27      5.63 o
  11   2   2       73.31       62.96      9.59 o
  12   2   2       19.04       24.83      8.16 o
  13   2   2        0.64        5.61      7.06 o
  14   2   2       44.43       54.33     10.00 o
  15   2   2        0.38       17.35      8.74 o
  16   2   2       14.79       21.31      9.83 o
  17   2   2        0.82       -9.05      9.05 o
  18   2   2        2.59        8.62     10.71 o
  19   2   2        0.34       19.54     11.64 o
  20   2   2        3.34        1.05     11.46 o
 -20   3   2       44.01       40.07     17.12 o
 -19   3   2       87.72       88.89     20.11 o
 -18   3   2      123.76      127.45     19.09 o
 -17   3   2       25.58       29.94     10.01 o
 -16   3   2       13.82        6.97      8.24 o
 -15   3   2      238.51      215.15     12.83 o
 -14   3   2       63.48       30.47      6.59 o
 -13   3   2      497.14      456.80     17.72 o
 -12   3   2       12.41        8.51      5.79 o
 -11   3   2       65.96       60.81      7.08 o
 -10   3   2      141.56      144.06      7.89 o
  -9   3   2     1167.74     1195.63     18.43 o
  -8   3   2       57.24       52.56      5.56 o
  -7   3   2     2107.68     2133.75     24.65 o
  -6   3   2      628.42      672.86     11.80 o
  -5   3   2       48.08       36.40      3.62 o
  -4   3   2        0.04        1.35      3.69 o
  -3   3   2       32.97       13.19      2.48 o
  -2   3   2      364.51      401.09      7.15 o
  -1   3   2      218.19      192.13      5.21 o
   0   3   2       16.22       18.88      2.92 o
   1   3   2        8.20        2.01      2.24 o
   2   3   2      654.85      673.87      9.35 o
   3   3   2      410.32      434.33     11.23 o
   4   3   2     2028.64     2157.82     22.07 o
   5   3   2     3622.93     3980.15     40.10 o
   6   3   2      357.48      348.47      9.45 o
   7   3   2      931.07      886.72     15.18 o
   8   3   2       12.52        9.30      4.28 o
   9   3   2      128.31      133.04      7.27 o
  10   3   2      549.48      549.86     13.18 o
  11   3   2     1022.54     1001.86     26.63 o
  12   3   2       99.53       95.58     10.99 o
  13   3   2      102.49       86.12     11.08 o
  14   3   2       35.40       27.44      9.38 o
  15   3   2      277.61      267.66     17.05 o
  16   3   2       46.15       48.24     15.16 o
  17   3   2       57.50       58.87     12.36 o
  18   3   2      152.98      189.23     17.85 o
  19   3   2      431.39      419.68     24.20 o
  20   3   2       20.53       36.16     13.64 o
 -20   4   2      592.53      726.94     40.57 o
 -19   4   2       46.54       61.04     19.33 o
 -18   4   2        1.54       23.13     15.58 o
 -17   4   2      270.32      235.76     24.53 o
 -16   4   2      349.85      328.69     17.53 o
 -15   4   2       17.47       18.41      7.63 o
 -14   4   2       75.07       57.68      9.19 o
 -13   4   2      702.29      690.89     17.11 o
 -12   4   2      341.84      324.81     12.03 o
 -11   4   2      457.63      451.24     13.21 o
 -10   4   2        9.08       -2.53      4.90 o
  -9   4   2      283.11      273.57     10.09 o
  -8   4   2      122.12       89.39      6.41 o
  -7   4   2      783.73      796.57     13.76 o
  -6   4   2      114.96      123.22      5.71 o
  -5   4   2      845.19      899.12     13.61 o
  -4   4   2       88.44       76.81      3.57 o
  -3   4   2      792.52      771.13     14.28 o
  -2   4   2      212.93      250.04      6.90 o
  -1   4   2     1522.83     1578.75     14.41 o
   0   4   2     4517.38     4505.39     33.79 o
   1   4   2      331.83      299.12      5.81 o
   2   4   2     1191.07     1112.23     13.11 o
   3   4   2      214.11      224.73      6.38 o
   4   4   2     1471.92     1460.64     19.12 o
   5   4   2       98.19      149.12      6.82 o
   6   4   2      215.48      222.02      8.18 o
   7   4   2       50.33       57.77      8.74 o
   8   4   2      196.06      208.78      9.02 o
   9   4   2      968.78      971.29     17.61 o
  10   4   2       16.78       15.01      5.37 o
  11   4   2      132.54      130.59      9.50 o
  12   4   2     3071.90     2820.43     47.15 o
  13   4   2        9.84        6.69      8.20 o
  14   4   2      140.50      131.94     16.64 o
  15   4   2       26.47       18.47      9.31 o
  16   4   2       36.18       25.80     10.03 o
  17   4   2      123.77      104.56     14.40 o
  18   4   2       31.64       22.35     11.71 o
  19   4   2       69.42       71.19     15.39 o
  20   4   2      138.54      126.11     17.20 o
 -20   5   2        0.33        8.42     15.13 o
 -19   5   2      269.86      275.39     28.31 o
 -18   5   2      513.82      532.17     35.12 o
 -17   5   2       78.50       71.36     17.78 o
 -16   5   2       14.26       14.07     11.32 o
 -15   5   2      235.60      196.23     17.02 o
 -14   5   2       72.12       62.03      9.40 o
 -13   5   2      370.99      348.70     19.14 o
 -12   5   2       58.89       58.87      7.12 o
 -11   5   2       36.43       38.04      7.61 o
 -10   5   2      921.60      913.95     18.36 o
  -9   5   2      249.44      236.23     16.71 o
  -8   5   2        3.79        3.60      4.45 o
  -7   5   2      120.51      128.12      6.34 o
  -6   5   2     2447.31     2449.82     25.18 o
  -5   5   2      564.62      506.43      9.43 o
  -4   5   2      159.01      199.18      5.87 o
  -3   5   2      233.05      300.93      6.52 o
  -2   5   2     1705.06     1689.65     14.65 o
  -1   5   2      998.07      924.91      9.90 o
   0   5   2     1139.22     1206.91     11.72 o
   1   5   2       98.22      101.79      4.09 o
   2   5   2     1919.09     2050.35     20.32 o
   3   5   2      310.45      356.92      8.75 o
   4   5   2      580.77      617.95     10.46 o
   5   5   2     1082.37     1143.60     19.35 o
   6   5   2      131.93      122.19      7.68 o
   7   5   2     1496.16     1464.18     21.72 o
   8   5   2      140.67      139.91      9.75 o
   9   5   2      200.19      207.31     11.29 o
  10   5   2       26.61       27.40      8.00 o
  11   5   2      860.17      901.66     20.72 o
  12   5   2      624.98      562.72     20.14 o
  13   5   2       21.16       24.33      8.87 o
  14   5   2       79.56       96.39     12.33 o
  15   5   2      103.69       86.79     12.37 o
  16   5   2      111.09       84.44     15.06 o
  17   5   2       53.77       67.08     12.37 o
  18   5   2      134.59      135.31     16.01 o
  19   5   2      335.40      321.19     22.05 o
 -19   6   2       15.39       25.95     15.36 o
 -18   6   2       23.37       59.34     18.80 o
 -17   6   2        4.58       14.06     13.60 o
 -16   6   2       11.67       -0.95     12.53 o
 -15   6   2      110.29       96.74     14.06 o
 -14   6   2      249.37      189.64     20.04 o
 -13   6   2       46.01       25.58      6.70 o
 -12   6   2       38.25       37.74      7.47 o
 -11   6   2      296.77      304.72     15.83 o
 -10   6   2       40.52       31.36      7.67 o
  -9   6   2      529.89      529.24     15.79 o
  -8   6   2      247.75      255.59      9.04 o
  -7   6   2      139.26      143.41      9.24 o
  -6   6   2        6.58        5.51      3.61 o
  -5   6   2       44.64       39.23      3.57 o
  -4   6   2      105.13      119.67      4.87 o
  -3   6   2      206.69      245.29      5.77 o
  -2   6   2     2095.86     2223.82     19.75 o
  -1   6   2     1206.63     1259.36     12.79 o
   0   6   2     1036.12     1207.74     12.52 o
   1   6   2        0.06       -3.01      3.01 o
   2   6   2      149.50      176.14      6.32 o
   3   6   2       70.81       90.59      5.10 o
   4   6   2       29.71       27.49      4.25 o
   5   6   2        0.13        0.87      3.44 o
   6   6   2       46.57       46.38      6.98 o
   7   6   2        4.80        2.93      3.32 o
   8   6   2        8.85        5.65      5.39 o
   9   6   2      127.14      136.67      9.65 o
  10   6   2       28.14       33.42      7.14 o
  11   6   2      353.86      343.54     14.14 o
  12   6   2      101.94      109.19     11.75 o
  13   6   2        6.04       11.45      7.94 o
  14   6   2      165.41      152.99     14.21 o
  15   6   2        2.90        5.12      8.82 o
  16   6   2       43.64       62.50     11.75 o
  17   6   2        5.10       -3.29      9.65 o
  18   6   2        8.93       13.11     11.10 o
  19   6   2        0.13       -0.54     10.75 o
 -19   7   2        2.45       31.09     16.12 o
 -18   7   2       99.18      144.64     23.22 o
 -17   7   2      188.71      157.54     48.73 o
 -16   7   2       11.71       23.34     14.08 o
 -15   7   2      411.79      377.73     28.12 o
 -14   7   2        6.63        5.72      8.99 o
 -13   7   2      229.12      183.59     15.57 o
 -12   7   2      113.77      111.00     11.28 o
 -11   7   2        4.24       -3.57      6.87 o
 -10   7   2        3.47        2.73      6.51 o
  -9   7   2      859.89      860.04     34.49 o
  -8   7   2        6.07        0.23      5.59 o
  -7   7   2      673.10      684.47     16.47 o
  -6   7   2       90.52      101.06      6.17 o
  -5   7   2       95.99       88.19      5.92 o
  -4   7   2      197.40      185.71      6.48 o
  -3   7   2      182.29      182.37      6.20 o
  -2   7   2      639.57      684.75     12.66 o
  -1   7   2      127.63      120.49      4.67 o
   0   7   2      112.11      140.40      4.85 o
   1   7   2      210.91      206.46      5.67 o
   2   7   2      586.25      556.17      9.04 o
   3   7   2        2.79        0.12      3.08 o
   4   7   2      921.18      935.12     14.50 o
   5   7   2      885.94      949.96     15.76 o
   6   7   2        1.55        1.11      3.93 o
   7   7   2      257.02      267.96      9.89 o
   8   7   2      186.74      201.03     12.20 o
   9   7   2      163.15      138.39     11.25 o
  10   7   2      905.69      924.35     21.45 o
  11   7   2      634.12      650.00     26.24 o
  12   7   2      143.31      131.59     12.56 o
  13   7   2       10.09        8.43      8.19 o
  14   7   2        7.34        6.31      8.49 o
  15   7   2      279.15      290.89     28.22 o
  16   7   2        7.30        4.31      9.38 o
  17   7   2       42.31       52.17     12.82 o
  18   7   2       66.47       65.24     16.40 o
  19   7   2      144.55      119.03     19.04 o
 -19   8   2        9.78       30.44     16.72 o
 -18   8   2        3.48       16.79     15.17 o
 -17   8   2      184.09      184.41     44.75 o
 -16   8   2       29.35       46.74     15.58 o
 -15   8   2        2.17       23.00     16.06 o
 -14   8   2       11.72       -1.87     11.82 o
 -13   8   2      332.09      290.72     24.24 o
 -12   8   2       64.59       64.23     11.55 o
 -11   8   2      271.57      300.50     15.54 o
 -10   8   2       77.45       75.57      9.72 o
  -9   8   2      502.11      460.86     15.52 o
  -8   8   2      338.44      312.39     10.95 o
  -7   8   2      568.74      528.33     12.14 o
  -6   8   2      132.57      150.04      9.71 o
  -5   8   2     1150.64     1178.11     19.00 o
  -4   8   2        6.06        6.71      3.95 o
  -3   8   2        8.13        0.83      4.88 o
  -2   8   2       30.86       23.89      4.01 o
  -1   8   2        5.16        9.62      3.59 o
   0   8   2      869.16      849.56     11.24 o
   1   8   2     1004.46      988.16     12.43 o
   2   8   2       28.00       21.98      3.49 o
   3   8   2      327.35      330.21      8.13 o
   4   8   2      459.67      455.54     10.18 o
   5   8   2      150.24      131.10      8.67 o
   6   8   2      110.79      103.69     13.22 o
   7   8   2      122.58      158.59     16.70 o
   8   8   2      335.74      329.33     13.53 o
   9   8   2      656.73      640.29     18.19 o
  10   8   2      215.53      207.51     16.14 o
  11   8   2       11.61        5.93      6.57 o
  12   8   2      889.88      858.55     22.44 o
  13   8   2       29.99       14.99      8.94 o
  14   8   2      135.22      159.05     15.52 o
  15   8   2       12.72       11.69      9.52 o
  16   8   2       18.86       54.16     14.44 o
  17   8   2       83.93       99.71     18.33 o
  18   8   2       65.11       84.01     17.28 o
 -18   9   2      493.12      604.34     39.49 o
 -17   9   2      158.60      122.95     22.10 o
 -16   9   2       39.17       20.29     15.14 o
 -15   9   2      240.99      234.17     25.43 o
 -14   9   2      295.91      259.76     34.14 o
 -13   9   2      142.86      117.00     18.96 o
 -12   9   2       28.24       22.14     18.57 o
 -11   9   2        4.22        4.39      8.00 o
 -10   9   2      739.29      704.98     24.27 o
  -9   9   2      105.57      114.74      8.18 o
  -8   9   2        0.44       -2.75      4.91 o
  -7   9   2        3.93        6.23      5.11 o
  -6   9   2     1569.59     1589.66     23.76 o
  -5   9   2      524.71      500.36     16.82 o
  -4   9   2      228.25      268.33     10.76 o
  -3   9   2      198.57      262.01      8.73 o
  -2   9   2     1185.30     1155.71     16.98 o
  -1   9   2      621.77      598.43     10.70 o
   0   9   2     1055.81     1067.72     16.25 o
   1   9   2        8.90        3.51      3.34 o
   2   9   2     1657.29     1689.35     21.95 o
   3   9   2       51.53       49.17      5.19 o
   4   9   2      107.58      112.77      6.95 o
   5   9   2      116.86      130.49     10.38 o
   6   9   2       13.84       15.48      5.86 o
   7   9   2      938.59      918.67     22.80 o
   8   9   2      458.17      425.25     16.80 o
   9   9   2       76.52       97.09      9.52 o
  10   9   2        7.63        3.86      9.21 o
  11   9   2      378.12      400.51     16.89 o
  12   9   2      754.21      735.25     28.79 o
  13   9   2        1.24       -9.18      9.18 o
  14   9   2      159.03      151.12     18.10 o
  15   9   2       37.50       31.98     15.34 o
  16   9   2       64.84       57.44     22.89 o
  17   9   2       45.56       26.21     13.88 o
  18   9   2       39.96       34.09     15.28 o
 -17  10   2       12.47      -10.61     13.32 o
 -16  10   2       54.72       64.60     35.86 o
 -15  10   2       86.70       61.69     18.91 o
 -14  10   2      258.12      245.81     25.86 o
 -13  10   2       16.53       34.72     13.49 o
 -12  10   2       13.14        1.90     10.93 o
 -11  10   2      206.68      199.85     36.01 o
 -10  10   2       17.95       11.24     16.26 o
  -9  10   2      265.39      277.76     15.37 o
  -8  10   2      102.54      117.84      7.75 o
  -7  10   2      101.89      122.22      8.70 o
  -6  10   2       11.47       11.07      5.77 o
  -5  10   2      122.92      133.91      7.61 o
  -4  10   2      134.72      151.14      7.78 o
  -3  10   2      260.92      292.09     10.81 o
  -2  10   2      933.49      943.96     15.98 o
  -1  10   2      713.36      727.50     13.91 o
   0  10   2      347.97      377.16     10.46 o
   1  10   2       29.93       23.05      5.07 o
   2  10   2      138.63      135.44      7.97 o
   3  10   2       58.16       65.51      5.65 o
   4  10   2       14.64       13.43      4.95 o
   5  10   2        0.15       -1.50      5.32 o
   6  10   2       90.68       94.95     12.61 o
   7  10   2        0.02       -5.50      5.50 o
   8  10   2       37.74       35.36      8.54 o
   9  10   2       95.38       90.21      9.76 o
  10  10   2        2.34       -3.74     10.03 o
  11  10   2      261.04      249.65     21.91 o
  12  10   2       83.85       72.07     13.58 o
  13  10   2       16.43       35.89     12.20 o
  14  10   2       41.25       17.09     14.61 o
  15  10   2        9.47       11.52     11.76 o
  16  10   2        4.19       13.88     20.76 o
  17  10   2        6.09       -8.88     11.74 o
 -17  11   2      370.43      352.84     32.94 o
 -16  11   2        1.90       21.92     19.01 o
 -15  11   2      458.96      489.48     34.64 o
 -14  11   2       15.68       29.98     15.94 o
 -13  11   2       52.56       31.10     25.15 o
 -12  11   2       96.89      112.37     42.79 o
 -11  11   2        7.61       15.66     12.05 o
 -10  11   2       12.88       24.77     13.02 o
  -9  11   2      444.20      471.23     24.43 o
  -8  11   2        1.39        0.82      6.03 o
  -7  11   2       18.51       13.61      8.76 o
  -6  11   2        0.10       -5.50      5.50 o
  -5  11   2      186.63      198.55     10.57 o
  -4  11   2      501.59      483.82     15.12 o
  -3  11   2      103.52      110.86      7.91 o
  -2  11   2      595.15      637.89     14.81 o
  -1  11   2       40.19       43.68      6.28 o
   0  11   2      270.98      286.60     14.33 o
   1  11   2      157.93      155.59      9.46 o
   2  11   2      594.08      547.99     14.54 o
   3  11   2       58.12       66.12      6.60 o
   4  11   2      320.05      307.27     11.32 o
   5  11   2      119.81      109.65      7.68 o
   6  11   2      118.07      128.14     11.25 o
   7  11   2       25.60       27.31      8.37 o
   8  11   2      405.70      424.87     18.58 o
   9  11   2      161.57      180.95     15.88 o
  10  11   2      579.27      584.03     25.40 o
  11  11   2      224.30      240.65     19.19 o
  12  11   2       22.34       34.51     11.50 o
  13  11   2       17.30        3.82     10.69 o
  14  11   2        1.73       -3.89     10.73 o
  15  11   2      169.00      175.52     20.70 o
  16  11   2        2.95        1.32     12.37 o
 -16  12   2        1.35       37.04     16.95 o
 -15  12   2       16.74       26.96     15.71 o
 -14  12   2        0.23        8.95     13.60 o
 -13  12   2      144.07      190.96     40.23 o
 -12  12   2        2.36       19.36     13.48 o
 -11  12   2       61.36       48.03     15.80 o
 -10  12   2       92.84       79.42     14.68 o
  -9  12   2      360.13      318.32     21.62 o
  -8  12   2      254.36      276.72     19.99 o
  -7  12   2      258.39      251.73     13.85 o
  -6  12   2      401.01      373.17     15.57 o
  -5  12   2      693.07      684.09     17.41 o
  -4  12   2        7.44        8.85      5.33 o
  -3  12   2       95.97       82.08      7.56 o
  -2  12   2       67.81       62.01      6.94 o
  -1  12   2       67.54       57.34      6.89 o
   0  12   2      191.83      187.85      9.57 o
   1  12   2     1162.49     1128.69     23.84 o
   2  12   2       89.10       89.59      7.71 o
   3  12   2      298.31      306.80     11.65 o
   4  12   2       35.19       22.44      6.46 o
   5  12   2      213.01      214.93     16.31 o
   6  12   2       23.43        6.37     12.97 o
   7  12   2      236.49      243.51     22.50 o
   8  12   2      194.60      194.19     16.60 o
   9  12   2      428.05      452.64     38.16 o
  10  12   2      440.57      442.31     28.02 o
  11  12   2        0.39       19.51     10.76 o
  12  12   2      138.76      153.60     25.20 o
  13  12   2       64.27       67.22     17.90 o
  14  12   2      105.60      112.33     19.39 o
  15  12   2       98.74       90.06     17.68 o
  16  12   2       13.07       51.78     28.79 o
 -15  13   2      122.75      141.87     23.86 o
 -14  13   2      253.44      276.73     28.73 o
 -13  13   2       37.79       93.42     19.65 o
 -12  13   2        0.15        5.18     14.64 o
 -11  13   2        1.95       17.56     14.20 o
 -10  13   2      319.81      329.85     23.67 o
  -9  13   2      138.87       97.57     14.99 o
  -8  13   2        0.79       -9.58      9.58 o
  -7  13   2        1.20       12.73     15.34 o
  -6  13   2      852.70      886.04     31.00 o
  -5  13   2      341.56      344.97     14.81 o
  -4  13   2       41.32       37.15      7.63 o
  -3  13   2       47.26       36.69      7.91 o
  -2  13   2      393.78      394.30     14.10 o
  -1  13   2      191.86      188.88     10.91 o
   0  13   2      425.54      435.69     15.99 o
   1  13   2       12.28       21.44      6.59 o
   2  13   2      656.33      634.69     19.07 o
   3  13   2        4.07        2.68      6.41 o
   4  13   2       77.11       76.86     11.12 o
   5  13   2        1.74        3.05      7.37 o
   6  13   2        5.79       17.47     11.55 o
   7  13   2      661.89      690.99     68.28 o
   8  13   2      533.89      549.28     32.50 o
   9  13   2        0.99       12.95     12.56 o
  10  13   2       32.37       41.35     13.22 o
  11  13   2       96.60      114.83     17.94 o
  12  13   2      221.45      212.74     18.04 o
  13  13   2        4.66       22.27     10.73 o
  14  13   2       74.65       71.81     16.42 o
  15  13   2       12.51       21.00     14.28 o
 -14  14   2       73.78      128.17     22.91 o
 -13  14   2        0.77       51.47     35.42 o
 -12  14   2        9.06       11.94     34.14 o
 -11  14   2       39.01       53.40     16.74 o
 -10  14   2        0.00       -3.93     11.53 o
  -9  14   2       26.19       39.30     11.80 o
  -8  14   2        0.04       20.85     13.94 o
  -7  14   2       45.19       33.97     12.36 o
  -6  14   2        1.54        2.81      9.36 o
  -5  14   2      147.09      154.14     16.63 o
  -4  14   2       45.46       49.73      8.74 o
  -3  14   2      142.25      138.14     13.50 o
  -2  14   2      101.94       90.28     11.22 o
  -1  14   2      135.11      116.98     19.71 o
   0  14   2        1.03       -2.84      6.49 o
   1  14   2       68.72       68.34     10.73 o
   2  14   2       59.47       42.81      8.59 o
   3  14   2       13.58        9.39      9.39 o
   4  14   2       14.77       12.21      9.89 o
   5  14   2        1.10        1.35      7.81 o
   6  14   2       92.42       52.02     14.30 o
   7  14   2        2.13       10.23     12.56 o
   8  14   2      111.89       89.63     18.65 o
   9  14   2       18.89       14.94     14.02 o
  10  14   2       55.69       40.42     13.89 o
  11  14   2       69.61       52.03     14.67 o
  12  14   2       16.19       13.18     15.15 o
  13  14   2       13.29       14.13     13.17 o
  14  14   2       11.95       20.44     24.76 o
 -13  15   2        5.63       23.88     15.65 o
 -12  15   2        2.38       10.86     14.54 o
 -11  15   2       29.21       57.29     28.25 o
 -10  15   2      116.46      130.18     18.78 o
  -9  15   2      200.97      215.05     21.19 o
  -8  15   2        8.68       18.67     11.81 o
  -7  15   2       18.55       20.92     12.04 o
  -6  15   2        1.29       26.04     11.41 o
  -5  15   2       86.26       88.03     18.98 o
  -4  15   2      278.25      243.47     34.88 o
  -3  15   2       21.30       18.80      8.53 o
  -2  15   2      308.15      294.84     17.06 o
  -1  15   2        0.13       -0.25      5.90 o
   0  15   2      282.81      273.03     16.78 o
   1  15   2        4.85        0.84      7.72 o
   2  15   2      429.57      454.53     38.94 o
   3  15   2       10.84        2.36     14.32 o
   4  15   2      121.66      131.12     13.83 o
   5  15   2       23.32       11.77     10.20 o
   6  15   2      108.03       90.02     25.10 o
   7  15   2        0.05        5.58     11.23 o
   8  15   2      283.67      288.59     34.78 o
   9  15   2       57.61       93.30     19.62 o
  10  15   2      190.82      169.52     20.19 o
  11  15   2       41.49       51.08     15.43 o
  12  15   2        1.64        1.71     11.92 o
 -11  16   2        0.94       29.70     15.64 o
 -10  16   2       37.92       23.88     15.57 o
  -9  16   2      105.95      106.77     23.70 o
  -8  16   2       69.12       59.58     32.96 o
  -7  16   2      112.17      114.13     30.65 o
  -6  16   2      211.58      200.63     26.36 o
  -5  16   2      144.09       94.28     20.51 o
  -4  16   2        8.21       21.10     14.34 o
  -3  16   2       15.62        0.37     11.44 o
  -2  16   2        8.38       33.93     11.18 o
  -1  16   2       55.02       26.41     12.68 o
   0  16   2       89.33      123.20     13.76 o
   1  16   2      729.96      694.78     25.31 o
   2  16   2      223.02      186.27     16.01 o
   3  16   2      192.20      189.93     17.44 o
   4  16   2        1.45       -5.76      8.34 o
   5  16   2       81.79      112.84     19.95 o
   6  16   2        1.14       -2.95     27.31 o
   7  16   2       97.70      101.65     20.88 o
   8  16   2       18.29       50.13     16.52 o
   9  16   2      228.53      246.97     41.41 o
  10  16   2      173.67      156.97     20.80 o
  11  16   2        6.49       25.73     15.98 o
  -9  17   2      150.14      130.80     26.46 o
  -8  17   2        0.03      -12.58     17.05 o
  -7  17   2       12.96       16.24     16.16 o
  -6  17   2      354.51      370.40     33.89 o
  -5  17   2      103.99      155.14     24.51 o
  -4  17   2        7.49        8.03     12.64 o
  -3  17   2        2.34       11.08     13.98 o
  -2  17   2       70.12       78.90     21.37 o
  -1  17   2       62.61       68.71     18.20 o
   0  17   2      118.40       94.97     13.43 o
   1  17   2       43.39       52.10     12.03 o
   2  17   2      133.47      127.92     15.12 o
   3  17   2        1.28        4.34      8.97 o
   4  17   2       61.54       70.63     13.13 o
   5  17   2        1.02        4.45     10.32 o
   6  17   2        2.38        5.82     13.98 o
   7  17   2      343.13      372.62     32.15 o
   8  17   2      261.77      284.24     55.26 o
   9  17   2       42.78       71.23     19.69 o
  -7  18   2        6.25        5.75     31.88 o
  -6  18   2        5.92        3.14     14.95 o
  -5  18   2       50.75        9.76     15.98 o
  -4  18   2        6.00        8.84     13.90 o
  -3  18   2       11.40       43.46     24.37 o
  -2  18   2        0.20        3.83     16.51 o
  -1  18   2        0.12        5.33     14.40 o
   0  18   2       50.12       38.96     16.70 o
   1  18   2       29.25       36.42     14.58 o
   2  18   2       15.85       25.65     16.44 o
   3  18   2        2.83       -2.57     10.30 o
   4  18   2       12.03        0.94     10.14 o
   5  18   2       13.27       37.14     12.95 o
   6  18   2       35.39       61.87     19.35 o
   7  18   2        0.28       -3.44     24.66 o
  -3  19   2        0.06       22.20     27.61 o
  -2  19   2       78.26       88.15     20.70 o
  -1  19   2       26.35       45.26     17.87 o
   0  19   2      120.68      121.37     23.76 o
   1  19   2       31.21       16.12     14.55 o
   2  19   2      154.42      177.22     50.30 o
 -20   1   3       47.66       85.01     20.91 o
 -19   1   3       51.25       59.29     19.03 o
 -18   1   3        4.02       16.17     18.42 o
 -17   1   3      143.12      204.80     22.79 o
 -16   1   3      160.90      163.60     16.31 o
 -15   1   3      133.91      121.97     14.35 o
 -14   1   3       47.38       42.64     18.48 o
 -13   1   3       37.74       41.71      7.22 o
 -12   1   3        2.96        3.33      5.11 o
 -11   1   3      101.69      115.55      7.67 o
 -10   1   3        9.47        5.74      5.31 o
  -9   1   3     2780.81     2691.44     29.66 o
  -8   1   3      208.76      186.88      7.69 o
  -7   1   3      213.81      213.76      7.65 o
  -6   1   3       76.58       96.42      5.33 o
  -5   1   3      184.84      205.79     10.74 o
  -4   1   3      191.17      221.29      6.83 o
  -3   1   3      203.57      176.49      7.81 o
  -2   1   3      459.01      430.62      8.48 o
  -1   1   3      134.67       95.61      4.09 o
   0   1   3       42.20       21.22      5.47 o
   1   1   3      219.06      230.80      6.58 o
   2   1   3       28.26       15.69      3.70 o
   3   1   3     1055.04     1056.94     14.09 o
   4   1   3      860.45      923.38     16.01 o
   5   1   3      289.24      345.28      7.68 o
   6   1   3      201.33      203.12      8.73 o
   7   1   3       14.93       18.58      5.12 o
   8   1   3      285.66      303.41     13.81 o
   9   1   3       57.86       50.76      8.83 o
  10   1   3      573.77      508.64     20.32 o
  11   1   3      331.78      328.21     16.06 o
  12   1   3        1.06        1.51      7.43 o
  13   1   3        0.73        2.68      8.01 o
  14   1   3       18.81       10.74     10.72 o
  15   1   3      124.37      126.37     14.49 o
  16   1   3       31.64       34.31     11.24 o
  17   1   3      119.20      140.64     16.22 o
  18   1   3        3.03        5.79     11.24 o
  19   1   3       80.17       57.90     16.83 o
 -20   2   3      578.29      769.19     59.54 o
 -19   2   3      125.07      148.75     32.32 o
 -18   2   3        5.85       33.86     15.76 o
 -17   2   3       91.34       97.43     14.94 o
 -16   2   3      584.64      636.21     25.98 o
 -15   2   3      948.96      879.88     59.60 o
 -14   2   3       10.07        1.36      9.31 o
 -13   2   3      253.62      254.92     13.08 o
 -12   2   3      436.85      413.47     14.35 o
 -11   2   3        0.45        0.54      5.14 o
 -10   2   3      728.72      720.00     14.58 o
  -9   2   3      410.19      385.95     10.68 o
  -8   2   3     1829.39     1764.67     21.86 o
  -7   2   3     1884.06     1760.11     21.15 o
  -6   2   3       84.52       92.59      6.60 o
  -5   2   3       69.03      104.93      6.26 o
  -4   2   3     1016.46     1047.53     15.60 o
  -3   2   3       52.23       27.14      5.74 o
  -2   2   3     9425.53    10456.62     86.86 o
  -1   2   3      298.65      302.55      8.03 o
   0   2   3     2129.50     2226.96     22.83 o
   1   2   3      793.82      794.94     12.62 o
   2   2   3      290.47      280.05      8.56 o
   3   2   3      270.46      258.86      7.34 o
   4   2   3     1356.13     1369.53     15.85 o
   5   2   3     1476.46     1504.44     16.49 o
   6   2   3       51.66       34.31      5.00 o
   7   2   3       17.14       19.88      6.99 o
   8   2   3      115.55      119.44     10.11 o
   9   2   3      589.71      500.29     18.54 o
  10   2   3      765.09      732.93     21.91 o
  11   2   3      669.34      548.79     19.76 o
  12   2   3      284.64      312.21     16.79 o
  13   2   3      742.74      699.04     23.53 o
  14   2   3       62.64       54.60     11.06 o
  15   2   3       34.61       29.40      9.75 o
  16   2   3      748.14      790.77     27.73 o
  17   2   3        5.78        0.58      9.79 o
  18   2   3      335.32      348.06     32.57 o
  19   2   3       11.02        7.73     11.23 o
 -20   3   3      204.62      196.69     37.92 o
 -19   3   3        0.04        6.39     22.89 o
 -18   3   3      104.16       99.29     19.30 o
 -17   3   3      294.44      349.98     36.30 o
 -16   3   3      118.59      120.63     17.43 o
 -15   3   3      228.29      220.87     19.22 o
 -14   3   3      116.63      122.10     13.85 o
 -13   3   3        0.68       -0.22      6.67 o
 -12   3   3        0.03       15.09      6.44 o
 -11   3   3       13.26       13.78      5.95 o
 -10   3   3        1.71        4.42      5.73 o
  -9   3   3     1664.26     1570.35     23.69 o
  -8   3   3       54.08       55.15      6.68 o
  -7   3   3       58.36       62.19      7.39 o
  -6   3   3       96.02       97.74      6.80 o
  -5   3   3      448.90      427.91     10.69 o
  -4   3   3        5.42        4.63      4.32 o
  -3   3   3      143.34      128.10      7.96 o
  -2   3   3      505.82      447.33      9.40 o
  -1   3   3      235.35      194.32      8.11 o
   0   3   3      266.54      251.90      7.29 o
   1   3   3      394.63      369.68      9.48 o
   2   3   3      143.53      148.89      5.90 o
   3   3   3      114.77      122.16      6.16 o
   4   3   3      746.14      791.11     12.70 o
   5   3   3       21.77       15.35      3.33 o
   6   3   3        0.13        1.28      5.15 o
   7   3   3       17.49       12.26      4.85 o
   8   3   3      382.90      388.39     12.43 o
   9   3   3       81.76       69.82      7.83 o
  10   3   3      387.43      365.12     16.32 o
  11   3   3       96.92      142.06     12.33 o
  12   3   3      138.71      144.83     15.16 o
  13   3   3        3.33       10.22      8.82 o
  14   3   3      175.35      215.68     16.12 o
  15   3   3       48.63       45.52     11.12 o
  16   3   3        5.82       10.49      9.97 o
  17   3   3      122.55      104.61     14.90 o
  18   3   3       12.65       27.50     12.22 o
  19   3   3        8.38       -3.26     11.81 o
 -19   4   3       48.24       56.89     29.87 o
 -18   4   3        2.65       -6.19     12.46 o
 -17   4   3       11.57       20.89     14.33 o
 -16   4   3        3.21       31.28     14.05 o
 -15   4   3        0.00       20.53     12.82 o
 -14   4   3        1.46       -5.02     10.43 o
 -13   4   3        5.29        6.73      6.89 o
 -12   4   3       74.05       85.09     10.48 o
 -11   4   3      114.47      114.28     11.34 o
 -10   4   3       52.29       65.25      7.37 o
  -9   4   3      500.56      502.75     15.01 o
  -8   4   3      387.24      385.73     13.45 o
  -7   4   3       74.91       87.23      7.22 o
  -6   4   3      309.31      319.75     14.22 o
  -5   4   3       77.54       85.13      6.54 o
  -4   4   3       25.95       24.29      4.97 o
  -3   4   3        0.07        5.76      4.09 o
  -2   4   3       13.21       16.83      4.33 o
  -1   4   3       71.26       64.81      5.07 o
   0   4   3       72.21       74.46      4.64 o
   1   4   3       31.40       25.68      3.26 o
   2   4   3      155.75      170.47      6.20 o
   3   4   3       26.82       32.20      4.58 o
   4   4   3      140.28      150.90      6.90 o
   5   4   3      982.90      994.53     14.93 o
   6   4   3       82.32       93.41      7.50 o
   7   4   3      347.59      364.57     11.46 o
   8   4   3       10.24        1.72      5.20 o
   9   4   3       30.19       23.90      6.61 o
  10   4   3       53.10       47.16      9.33 o
  11   4   3       30.98       33.76      8.85 o
  12   4   3       39.03       36.94      9.41 o
  13   4   3      196.47      190.35     16.62 o
  14   4   3        9.70        6.60      8.84 o
  15   4   3       72.93       64.89     11.76 o
  16   4   3       28.48       47.10     11.95 o
  17   4   3       66.20       64.77     13.26 o
  18   4   3       43.05       53.88     13.33 o
  19   4   3       12.14       28.38     13.63 o
 -19   5   3      119.16      128.08     21.93 o
 -18   5   3       25.17       48.50     16.19 o
 -17   5   3       97.80       89.56     19.05 o
 -16   5   3       57.65       56.50     15.91 o
 -15   5   3       51.61       44.06     14.66 o
 -14   5   3       19.27       24.85     13.08 o
 -13   5   3       80.79       85.38     12.86 o
 -12   5   3        0.08        4.24      9.86 o
 -11   5   3      167.14      158.06     11.34 o
 -10   5   3       33.91       57.84      7.65 o
  -9   5   3     2141.91     2112.85     30.76 o
  -8   5   3      195.85      187.81      9.89 o
  -7   5   3      422.93      413.33     11.92 o
  -6   5   3       72.87       91.62      7.09 o
  -5   5   3       20.57       22.38      5.14 o
  -4   5   3       65.06       68.04      6.10 o
  -3   5   3       41.07       53.65      5.56 o
  -2   5   3      305.72      300.25      8.59 o
  -1   5   3       29.12       23.59      4.53 o
   0   5   3       34.88       24.07      4.85 o
   1   5   3       12.71       12.05      4.88 o
   2   5   3       20.25       11.68      3.24 o
   3   5   3     1284.23     1243.94     16.87 o
   4   5   3      409.11      450.44     12.62 o
   5   5   3      665.73      714.89     16.47 o
   6   5   3      268.25      239.07     11.53 o
   7   5   3        7.04       -2.17      6.11 o
   8   5   3      103.93      124.78     16.24 o
   9   5   3       22.41       11.13      6.36 o
  10   5   3      306.43      270.34     14.95 o
  11   5   3      541.83      564.10     29.45 o
  12   5   3       31.48        9.44      8.72 o
  13   5   3       17.55       13.25      8.75 o
  14   5   3        7.66        0.65      8.83 o
  15   5   3      129.67      140.37     14.92 o
  16   5   3       73.60       91.85     14.09 o
  17   5   3       53.56       65.87     13.22 o
  18   5   3       55.04       55.91     14.12 o
 -19   6   3       54.17       72.29     19.05 o
 -18   6   3       14.29       19.74     15.37 o
 -17   6   3      141.98      170.56     29.28 o
 -16   6   3      406.90      435.14     30.75 o
 -15   6   3      407.73      337.00     29.52 o
 -14   6   3        0.07        2.25     11.61 o
 -13   6   3      146.57      189.07     20.01 o
 -12   6   3      401.62      403.97     28.06 o
 -11   6   3       37.55       41.07     10.84 o
 -10   6   3      225.42      219.20     21.63 o
  -9   6   3      396.28      399.77     19.04 o
  -8   6   3      898.83      882.01     23.07 o
  -7   6   3     1674.81     1651.85     26.87 o
  -6   6   3       64.71       63.13      7.85 o
  -5   6   3      371.04      354.39     10.61 o
  -4   6   3     1206.34     1112.06     17.49 o
  -3   6   3       36.87       18.28      4.86 o
  -2   6   3     2579.65     2713.57     28.32 o
  -1   6   3      206.10      230.35      6.76 o
   0   6   3      553.38      557.08     10.00 o
   1   6   3     1041.25     1054.73     14.27 o
   2   6   3      271.87      269.80      7.15 o
   3   6   3      479.89      506.05      9.82 o
   4   6   3      688.33      691.26     13.44 o
   5   6   3     1185.45     1196.91     20.63 o
   6   6   3      170.81      156.87     11.14 o
   7   6   3        2.92       -0.64      6.36 o
   8   6   3      421.21      413.72     14.70 o
   9   6   3      861.14      804.71     22.15 o
  10   6   3      286.68      268.67     27.82 o
  11   6   3      207.07      172.58     13.51 o
  12   6   3      304.50      305.60     17.11 o
  13   6   3      466.90      424.30     26.35 o
  14   6   3        5.05        0.93      8.85 o
  15   6   3       62.39       42.76     11.69 o
  16   6   3      393.92      431.48     23.13 o
  17   6   3       23.71       47.30     13.32 o
  18   6   3      393.52      400.79     24.15 o
 -18   7   3      147.95      159.81     67.99 o
 -17   7   3      305.35      371.63     47.01 o
 -16   7   3       20.85       22.84     14.95 o
 -15   7   3      198.18      170.62     21.95 o
 -14   7   3      145.22      137.33     19.41 o
 -13   7   3        1.34        6.15     10.33 o
 -12   7   3       16.44       19.68     10.48 o
 -11   7   3        4.99        0.50      9.43 o
 -10   7   3       39.62       27.42      8.99 o
  -9   7   3      505.90      492.21     19.27 o
  -8   7   3        0.84        3.94      6.26 o
  -7   7   3      636.50      617.62     20.26 o
  -6   7   3      129.70      134.09      9.51 o
  -5   7   3      421.28      419.70     14.32 o
  -4   7   3       30.85       35.86      6.23 o
  -3   7   3       10.86       10.66      5.32 o
  -2   7   3      275.65      270.48      8.01 o
  -1   7   3      132.12      145.33      6.09 o
   0   7   3      430.79      424.53      9.25 o
   1   7   3      167.35      153.10      7.03 o
   2   7   3      470.44      444.93      9.13 o
   3   7   3        0.81        7.50      3.53 o
   4   7   3      276.62      290.10      9.07 o
   5   7   3      195.21      208.85      9.89 o
   6   7   3       92.47       97.44      9.96 o
   7   7   3        8.16       11.28      5.07 o
   8   7   3      286.00      290.63     13.21 o
   9   7   3       15.60       17.38      7.11 o
  10   7   3       79.74       73.27     10.07 o
  11   7   3        9.04       32.10     10.30 o
  12   7   3      423.32      434.94     20.03 o
  13   7   3        5.23       10.59      9.01 o
  14   7   3      225.11      201.93     22.18 o
  15   7   3        9.38        8.81     10.12 o
  16   7   3        6.59        1.86     10.21 o
  17   7   3       58.99       59.76     26.12 o
  18   7   3       25.42       43.05     13.60 o
 -18   8   3        0.21       22.38     15.51 o
 -17   8   3       31.83       64.66     22.74 o
 -16   8   3        1.65       23.17     21.03 o
 -15   8   3        2.55        3.23     12.06 o
 -14   8   3        0.95        3.52     11.57 o
 -13   8   3       19.69       23.47     12.96 o
 -12   8   3      110.49      120.69     15.35 o
 -11   8   3       79.58       76.17     13.01 o
 -10   8   3       70.45       59.99     19.35 o
  -9   8   3      557.68      583.21     24.04 o
  -8   8   3      558.46      557.79     18.30 o
  -7   8   3      161.25      161.56     10.44 o
  -6   8   3      266.56      239.52     11.78 o
  -5   8   3       38.64       42.44      7.35 o
  -4   8   3        0.71        5.92      5.49 o
  -3   8   3       50.06       46.15      6.82 o
  -2   8   3        0.52        0.90      8.02 o
  -1   8   3       63.64       59.27      5.23 o
   0   8   3      101.04      102.78      5.92 o
   1   8   3       29.67       29.72      4.36 o
   2   8   3      179.81      180.62      8.06 o
   3   8   3       45.57       44.25      4.68 o
   4   8   3      113.64      126.98      6.94 o
   5   8   3     1053.74     1088.67     26.63 o
   6   8   3      161.77      185.51     12.02 o
   7   8   3      339.27      342.04     14.01 o
   8   8   3        0.87        1.30      5.88 o
   9   8   3       79.10       77.44      9.34 o
  10   8   3       22.70       25.74      8.25 o
  11   8   3       59.54       68.61     10.78 o
  12   8   3       33.60       35.14      9.65 o
  13   8   3      312.03      310.70     22.26 o
  14   8   3       12.01       21.71      9.74 o
  15   8   3      121.62      110.49     14.96 o
  16   8   3       37.85       37.62     17.85 o
  17   8   3      118.28      109.92     18.77 o
 -17   9   3      148.23      143.73     36.25 o
 -16   9   3        0.00       14.87     14.75 o
 -15   9   3       29.53       17.17     30.31 o
 -14   9   3       20.67       39.29     15.22 o
 -13   9   3       42.50       40.36     17.29 o
 -12   9   3       11.53       31.78     13.05 o
 -11   9   3       87.58      115.52     16.62 o
 -10   9   3       47.81       55.14     18.44 o
  -9   9   3      798.87      713.62     30.33 o
  -8   9   3       85.43       80.59     11.52 o
  -7   9   3      105.99       98.30     14.29 o
  -6   9   3       42.08       36.19     10.38 o
  -5   9   3        1.00       -2.59      5.82 o
  -4   9   3       51.54       58.81      8.93 o
  -3   9   3       20.99       19.19      6.28 o
  -2   9   3      243.16      234.78     11.52 o
  -1   9   3       10.83        2.06      5.48 o
   0   9   3      165.56      169.27      7.95 o
   1   9   3       17.69       16.81      5.24 o
   2   9   3      126.69      149.10      8.45 o
   3   9   3      365.56      407.90     10.96 o
   4   9   3       41.47       50.47      5.99 o
   5   9   3      410.77      391.37     14.34 o
   6   9   3       63.99       79.67      8.81 o
   7   9   3      128.75      118.24     10.83 o
   8   9   3       28.78       27.83      7.67 o
   9   9   3      331.76      359.31     15.62 o
  10   9   3       36.42       34.97      7.79 o
  11   9   3      478.30      482.93     20.77 o
  12   9   3        0.03       16.80      8.96 o
  13   9   3       33.41       40.04     10.83 o
  14   9   3       15.44       20.79     15.67 o
  15   9   3       41.56       79.20     16.45 o
  16   9   3       60.96       64.53     15.90 o
  17   9   3       11.61       19.63     13.85 o
 -17  10   3      193.52      203.18     26.93 o
 -16  10   3      237.87      263.90     43.52 o
 -15  10   3       55.15       46.49     16.96 o
 -14  10   3       12.89       16.03     13.46 o
 -13  10   3       47.03       89.37     19.65 o
 -12  10   3      293.19      334.90     26.83 o
 -11  10   3      123.63      125.54     17.04 o
 -10  10   3        1.63        0.39     10.82 o
  -9  10   3      288.85      258.93     16.72 o
  -8  10   3      231.37      201.15     20.27 o
  -7  10   3     1290.56     1315.69     32.23 o
  -6  10   3        4.41        5.63      6.77 o
  -5  10   3      661.21      626.24     17.80 o
  -4  10   3     1193.44     1179.32     23.39 o
  -3  10   3       12.31        6.92      6.19 o
  -2  10   3      110.47      115.10      9.43 o
  -1  10   3      122.34      127.02      9.55 o
   0  10   3        9.45        5.17      5.47 o
   1  10   3     1220.29     1233.61     20.66 o
   2  10   3      198.46      194.97      9.35 o
   3  10   3      669.80      688.71     15.55 o
   4  10   3      150.39      138.08      9.63 o
   5  10   3      791.86      838.03     20.49 o
   6  10   3      261.91      277.45     16.00 o
   7  10   3        9.51       15.99      7.24 o
   8  10   3      546.92      558.59     29.32 o
   9  10   3     1049.17      988.91     24.27 o
  10  10   3       25.76       35.92     12.90 o
  11  10   3        2.47        2.19      8.37 o
  12  10   3      283.17      294.47     28.56 o
  13  10   3      229.91      283.07     22.39 o
  14  10   3        5.61        7.82     11.45 o
  15  10   3       68.71       71.79     18.69 o
  16  10   3      138.30      144.26     26.11 o
 -16  11   3        1.15       14.06     15.20 o
 -15  11   3       67.49      114.15     31.73 o
 -14  11   3       72.71       54.56     17.00 o
 -13  11   3        3.38        3.13     12.60 o
 -12  11   3       85.54       80.49     17.64 o
 -11  11   3       25.79        9.11     11.30 o
 -10  11   3       96.33       90.65     15.14 o
  -9  11   3      122.83      105.10     19.18 o
  -8  11   3       10.93       11.01      9.92 o
  -7  11   3      451.94      417.89     25.37 o
  -6  11   3      226.25      218.71     18.09 o
  -5  11   3       79.78       85.55     11.45 o
  -4  11   3        0.11        6.01      7.08 o
  -3  11   3       13.06        5.52      6.42 o
  -2  11   3       79.75       68.91      8.40 o
  -1  11   3       27.73       30.47      7.27 o
   0  11   3      423.64      407.44     14.52 o
   1  11   3        2.27        1.08      5.56 o
   2  11   3      689.44      728.85     16.37 o
   3  11   3        3.16        3.64      5.99 o
   4  11   3       35.67       36.20      7.16 o
   5  11   3       76.50       95.04     10.07 o
   6  11   3       66.96       72.37     12.56 o
   7  11   3       10.39        8.75      8.07 o
   8  11   3       81.02       88.49     11.30 o
   9  11   3        0.58        7.67      8.34 o
  10  11   3        2.90       -3.29      9.13 o
  11  11   3        3.92       10.54     10.03 o
  12  11   3      337.33      391.90     33.60 o
  13  11   3        0.05        5.17     10.98 o
  14  11   3       67.71       56.39     22.65 o
  15  11   3        2.12       -8.63     11.99 o
 -15  12   3       11.29       29.27     15.79 o
 -14  12   3        0.36       29.29     16.12 o
 -13  12   3       38.23       49.81     17.11 o
 -12  12   3       42.56       81.81     18.00 o
 -11  12   3        0.01        3.70     32.18 o
 -10  12   3       27.93       33.38     12.66 o
  -9  12   3       94.11       89.28     15.19 o
  -8  12   3      248.86      236.57     19.82 o
  -7  12   3       78.02       56.63     12.72 o
  -6  12   3       14.47       28.44     11.79 o
  -5  12   3       14.37       12.46      9.73 o
  -4  12   3       38.04       35.67     11.04 o
  -3  12   3      213.20      212.19     15.13 o
  -2  12   3        7.20        1.35      7.37 o
  -1  12   3        2.76       -4.19      6.70 o
   0  12   3       84.01       77.95     11.04 o
   1  12   3        0.08       -6.86      6.86 o
   2  12   3       89.33       92.19     11.33 o
   3  12   3       20.76       21.80      7.92 o
   4  12   3       48.07       33.30      8.52 o
   5  12   3      334.77      338.21     23.29 o
   6  12   3       96.04      106.04     17.09 o
   7  12   3       46.03       74.29     15.77 o
   8  12   3       28.68        4.34     11.85 o
   9  12   3       81.48       91.38     14.86 o
  10  12   3       23.16       53.45     13.37 o
  11  12   3       31.05       44.26     11.55 o
  12  12   3        1.52       11.38     11.52 o
  13  12   3      103.78       93.94     23.95 o
  14  12   3        3.72       -0.29     12.29 o
 -14  13   3       22.55       70.68     18.44 o
 -13  13   3        0.79       -2.34     14.16 o
 -12  13   3       40.32       27.49     14.94 o
 -11  13   3        9.20       16.28     13.76 o
 -10  13   3       29.10       31.71     13.35 o
  -9  13   3      200.86      193.41     25.67 o
  -8  13   3       19.20       18.58     11.62 o
  -7  13   3        5.13       25.16     12.83 o
  -6  13   3       29.49       33.21     12.00 o
  -5  13   3        1.18       -7.00     14.77 o
  -4  13   3      185.90      163.15     23.06 o
  -3  13   3       87.10       89.80     19.27 o
  -2  13   3      149.83      143.40     16.21 o
  -1  13   3        0.17       -4.91      7.58 o
   0  13   3      162.16      131.43     13.26 o
   1  13   3       48.95       34.62      9.70 o
   2  13   3      192.89      204.61     17.94 o
   3  13   3        6.44       16.58     11.43 o
   4  13   3        1.66        8.98      8.36 o
   5  13   3      101.72       95.37     13.26 o
   6  13   3        2.33       -4.81      9.87 o
   7  13   3      131.35      119.65     18.99 o
   8  13   3       26.01       55.53     15.86 o
   9  13   3      384.16      333.27     23.87 o
  10  13   3        1.03       22.33     11.93 o
  11  13   3      180.20      197.51     62.65 o
  12  13   3       30.34       36.30     14.07 o
  13  13   3       36.98       47.10     23.14 o
 -13  14   3       15.81       56.69     18.97 o
 -12  14   3      169.47      163.60     40.23 o
 -11  14   3       89.21      149.24     39.84 o
 -10  14   3       31.48       49.48     26.92 o
  -9  14   3      115.84      134.86     18.86 o
  -8  14   3       13.61       40.50     13.44 o
  -7  14   3      638.59      599.20     35.37 o
  -6  14   3       18.36       31.72     18.90 o
  -5  14   3      364.53      333.89     22.71 o
  -4  14   3      777.68      715.45     71.32 o
  -3  14   3       15.40       40.23     12.55 o
  -2  14   3       13.63       14.60     10.37 o
  -1  14   3       55.97       40.80     11.54 o
   0  14   3        7.92       11.77     12.53 o
   1  14   3     1064.35      964.11     62.49 o
   2  14   3       76.67       67.80     16.94 o
   3  14   3      654.70      590.88     33.59 o
   4  14   3        6.30        2.19     11.45 o
   5  14   3      297.46      263.71     19.86 o
   6  14   3      115.20      133.81     51.29 o
   7  14   3        0.00       -2.47     12.28 o
   8  14   3      196.39      178.93     22.98 o
   9  14   3      763.10      734.28     39.62 o
  10  14   3        0.81        3.68     12.40 o
  11  14   3        5.21        6.86     12.08 o
  12  14   3      178.18      225.19     40.57 o
 -11  15   3       51.47       69.50     18.86 o
 -10  15   3       68.91      123.25     18.85 o
  -9  15   3       55.34       50.32     15.16 o
  -8  15   3        6.63       31.74     13.60 o
  -7  15   3       44.04       45.78     14.19 o
  -6  15   3      308.80      270.55     25.91 o
  -5  15   3        8.51       36.79     12.47 o
  -4  15   3       54.71       33.75     12.45 o
  -3  15   3       33.93        4.40     15.62 o
  -2  15   3       13.43       33.23     15.06 o
  -1  15   3        0.28       10.05     12.46 o
   0  15   3      194.84      180.29     23.50 o
   1  15   3      106.50      101.82     19.99 o
   2  15   3      453.55      383.45     34.83 o
   3  15   3       65.09       79.34     17.94 o
   4  15   3        1.03        8.39     12.37 o
   5  15   3        1.42        2.66     15.08 o
   6  15   3        3.96       23.09     25.35 o
   7  15   3       26.69       54.88     17.46 o
   8  15   3        0.18       -7.15     12.23 o
   9  15   3        0.10       19.61     12.98 o
  10  15   3        0.06        4.82     11.34 o
  11  15   3       21.32       46.99     14.69 o
 -10  16   3        3.97       12.67     13.18 o
  -9  16   3        6.08       43.33     34.83 o
  -8  16   3       63.56       61.30     15.46 o
  -7  16   3        4.74       14.28     12.72 o
  -6  16   3       18.02       -5.77     12.50 o
  -5  16   3       61.50       66.84     21.71 o
  -4  16   3       59.84       66.00     24.61 o
  -3  16   3      224.97      216.39     26.58 o
  -2  16   3        6.87       16.14     13.98 o
  -1  16   3        6.38       22.15     13.62 o
   0  16   3       21.61       20.54     27.41 o
   1  16   3       20.92       12.02     12.85 o
   2  16   3        3.55        5.00     19.70 o
   3  16   3        8.98        5.11     11.85 o
   4  16   3       26.81       19.13     16.06 o
   5  16   3       31.15        9.63     21.91 o
   6  16   3       14.53       16.01     26.13 o
   7  16   3        4.18       34.49     24.96 o
   8  16   3       48.74       38.71     26.04 o
   9  16   3       56.41       75.73     20.36 o
  -7  17   3       35.87       42.93     17.61 o
  -6  17   3       47.90       62.20     19.28 o
  -5  17   3        0.01        7.74     14.54 o
  -4  17   3       74.53       69.53     19.91 o
  -3  17   3       49.01       69.25     18.57 o
  -2  17   3       50.06       30.60     16.37 o
  -1  17   3       11.61       23.94     14.66 o
   0  17   3       50.02       30.91     27.80 o
   1  17   3       49.31       77.76     19.88 o
   2  17   3       67.08       49.24     22.06 o
   3  17   3       25.08       36.05     15.63 o
   4  17   3       16.71       31.18     15.98 o
   5  17   3        6.46       31.05     26.13 o
   6  17   3        0.71      -17.88     18.96 o
   7  17   3       16.25       31.14     26.13 o
  -4  18   3      280.13      215.35     47.75 o
  -3  18   3       17.30        3.76     27.71 o
  -2  18   3        2.22       13.57     15.08 o
  -1  18   3       13.57       23.09     15.75 o
   0  18   3        0.03        8.43     21.12 o
   1  18   3      542.76      440.32     42.74 o
   2  18   3       17.73       24.75     20.53 o
   3  18   3      334.29      284.18     30.88 o
 -19   0   4      344.37      313.22     42.05 o
 -18   0   4        0.43       30.26     23.87 o
 -17   0   4       56.33       71.03     27.21 o
 -16   0   4      438.35      642.94     49.71 o
 -15   0   4       76.88       67.69     23.58 o
 -14   0   4      132.99      131.78     20.78 o
 -13   0   4      458.72      504.16     38.22 o
 -12   0   4      180.02      181.19     22.06 o
 -11   0   4       96.04       94.96     18.34 o
 -10   0   4       56.15       55.89     15.26 o
  -9   0   4     3912.81     3708.57     67.73 o
  -8   0   4     1050.75     1003.01     41.91 o
  -7   0   4      767.62      773.18     27.36 o
  -6   0   4     1223.17     1197.23     32.56 o
  -5   0   4      440.99      406.86     19.48 o
  -4   0   4       89.36       82.86     11.54 o
  -3   0   4       84.77       32.81     10.58 o
  -2   0   4      279.55      297.76     10.99 o
  -1   0   4      206.10      212.06     10.42 o
   0   0   4      525.36      540.04     12.36 o
   1   0   4      499.60      507.90     14.71 o
   2   0   4     1994.73     1973.58     28.18 o
   3   0   4      679.40      660.03     17.53 o
   4   0   4      666.25      656.71     16.39 o
   5   0   4       27.30       28.01     11.41 o
   6   0   4     1146.28     1148.66     25.77 o
   7   0   4       83.38       94.75     14.00 o
   8   0   4        1.42        2.02      9.29 o
   9   0   4      263.96      249.27     20.52 o
  10   0   4      150.41      145.84     21.96 o
  11   0   4        4.59       20.18     15.08 o
  12   0   4       93.52      102.79     17.91 o
  13   0   4       22.85       12.61     15.33 o
  14   0   4      705.91      706.42     37.37 o
  15   0   4      102.43      124.22     21.93 o
  16   0   4      161.49      163.91     25.52 o
  17   0   4       98.41      145.57     51.43 o
  18   0   4       38.94       30.03     19.07 o
 -19   1   4       20.54       73.19     28.30 o
 -18   1   4       30.55       46.77     17.09 o
 -17   1   4      102.33       88.62     28.20 o
 -16   1   4       97.72      136.68     20.87 o
 -15   1   4      339.42      367.42     27.74 o
 -14   1   4       96.51      111.70     13.89 o
 -13   1   4      249.76      279.74     18.22 o
 -12   1   4       29.13       35.62     10.60 o
 -11   1   4       88.46       91.60     12.70 o
 -10   1   4       21.63       21.47      7.90 o
  -9   1   4     1236.17     1205.57     24.58 o
  -8   1   4      116.74      117.31     12.38 o
  -7   1   4      822.30      838.05     19.92 o
  -6   1   4      344.48      346.37     16.59 o
  -5   1   4      171.55      150.50      9.77 o
  -4   1   4      230.78      248.35      7.94 o
  -3   1   4      214.07      277.02      9.00 o
  -2   1   4       75.66       73.26      8.59 o
  -1   1   4      621.23      661.03     18.12 o
   0   1   4       36.13       34.08      4.17 o
   1   1   4       85.99       82.59      6.55 o
   2   1   4      962.91      870.40     14.77 o
   3   1   4      754.73      703.25     11.88 o
   4   1   4       99.55       87.08      5.87 o
   5   1   4      932.41      923.44     16.28 o
   6   1   4      195.82      205.70     12.03 o
   7   1   4      300.69      327.11     14.92 o
   8   1   4      121.76      122.21     14.43 o
   9   1   4      491.01      464.14     19.23 o
  10   1   4      593.57      518.38     19.70 o
  11   1   4      243.59      239.70     15.67 o
  12   1   4       11.09       17.26      8.59 o
  13   1   4       19.99       15.58      9.21 o
  14   1   4       27.46       20.02     10.64 o
  15   1   4      191.98      210.54     17.84 o
  16   1   4      140.52      160.40     19.60 o
  17   1   4       32.01       25.38     12.93 o
  18   1   4       59.33       58.68     14.48 o
 -19   2   4        0.50       49.12     27.21 o
 -18   2   4        0.20       80.66     29.77 o
 -17   2   4       16.53       55.02     27.12 o
 -16   2   4        1.14       18.99     15.25 o
 -15   2   4        2.19       13.01     13.36 o
 -14   2   4        0.30        3.69     10.92 o
 -13   2   4        3.14       13.65      9.64 o
 -12   2   4       12.59       16.81     10.03 o
 -11   2   4        1.82        9.43      9.79 o
 -10   2   4        1.54        4.87      7.19 o
  -9   2   4        2.04        8.56      7.11 o
  -8   2   4       13.76       10.94      7.24 o
  -7   2   4      112.28      119.61     10.01 o
  -6   2   4        9.93        3.22      5.06 o
  -5   2   4       58.89       61.06      6.57 o
  -4   2   4       41.56       45.96      5.60 o
  -3   2   4       17.17       17.52      5.14 o
  -2   2   4       88.13      124.38      8.51 o
  -1   2   4       20.77       21.44      9.01 o
   0   2   4        0.08        2.42      5.14 o
   1   2   4      136.92      137.86      6.76 o
   2   2   4       12.68        3.22      4.73 o
   3   2   4        4.69        4.49      4.15 o
   4   2   4       42.31       39.63      6.57 o
   5   2   4      146.16      160.62      7.89 o
   6   2   4       72.23       74.59      9.39 o
   7   2   4       20.71       22.15      7.67 o
   8   2   4       43.26       27.06      9.72 o
   9   2   4       16.79       10.03      7.37 o
  10   2   4       18.87       12.90      8.35 o
  11   2   4       12.18        1.57      7.89 o
  12   2   4        2.23       -4.87      9.92 o
  13   2   4        3.77       -3.55      8.62 o
  14   2   4        0.14        5.09      9.28 o
  15   2   4        7.72       -1.09      9.66 o
  16   2   4       14.02       33.72     12.38 o
  17   2   4        5.24       -0.84     11.03 o
  18   2   4       19.64       24.02     13.02 o
 -18   3   4       60.49      129.98     31.54 o
 -17   3   4       23.74       46.47     22.99 o
 -16   3   4       37.33       44.41     23.97 o
 -15   3   4      298.24      226.86     36.06 o
 -14   3   4       80.88       89.87     20.02 o
 -13   3   4      199.27      213.75     18.11 o
 -12   3   4       60.37       79.99     12.53 o
 -11   3   4       21.20       23.09     10.55 o
 -10   3   4       25.46       24.42      7.82 o
  -9   3   4     1983.18     2002.68     28.90 o
  -8   3   4      170.97      164.09      9.44 o
  -7   3   4      904.36      909.62     18.03 o
  -6   3   4      327.71      336.71     11.23 o
  -5   3   4      242.60      239.25     13.07 o
  -4   3   4       46.07       69.55      8.35 o
  -3   3   4      324.42      353.86     10.37 o
  -2   3   4       64.69       57.01      5.67 o
  -1   3   4      749.56      787.30     16.48 o
   0   3   4       43.31       39.91     10.22 o
   1   3   4      102.59      103.35      7.81 o
   2   3   4      240.19      245.34     15.22 o
   3   3   4     1217.17     1184.78     18.35 o
   4   3   4      576.42      549.62     11.93 o
   5   3   4     1043.59     1061.34     20.06 o
   6   3   4      253.93      254.76     16.41 o
   7   3   4      437.33      402.26     14.16 o
   8   3   4       59.80       61.78      9.52 o
   9   3   4      237.87      218.55     14.37 o
  10   3   4      617.55      570.06     20.98 o
  11   3   4      242.22      213.82     16.68 o
  12   3   4       10.82       16.13     10.07 o
  13   3   4        2.18       13.96      9.60 o
  14   3   4       25.09       43.52     11.30 o
  15   3   4       75.58       73.39     13.78 o
  16   3   4      142.88      151.63     16.81 o
  17   3   4        8.22        0.90     11.60 o
  18   3   4       31.07       13.36     12.44 o
 -18   4   4        0.26       18.47     24.37 o
 -17   4   4       32.05       52.96     25.74 o
 -16   4   4      333.20      437.89     46.08 o
 -15   4   4       66.41      149.63     32.13 o
 -14   4   4      111.52      117.12     21.32 o
 -13   4   4      317.92      316.85     28.72 o
 -12   4   4      159.09      180.74     18.81 o
 -11   4   4      340.49      372.08     23.43 o
 -10   4   4       51.58       62.54      8.37 o
  -9   4   4     2255.01     2244.01     31.15 o
  -8   4   4      978.65      951.38     20.14 o
  -7   4   4      619.51      619.35     15.05 o
  -6   4   4      896.96      868.63     24.85 o
  -5   4   4      384.30      371.61     16.86 o
  -4   4   4       73.54       47.55      6.48 o
  -3   4   4       64.79       49.03      6.19 o
  -2   4   4      165.01      162.75      8.19 o
  -1   4   4      124.93      136.39      7.57 o
   0   4   4      454.37      474.11     11.92 o
   1   4   4      517.76      498.17     13.70 o
   2   4   4     1930.43     1912.97     40.00 o
   3   4   4      531.19      551.24     14.99 o
   4   4   4      305.43      315.27     10.07 o
   5   4   4      161.47      172.14     10.29 o
   6   4   4      844.26      841.68     19.60 o
   7   4   4       49.18       37.87      7.59 o
   8   4   4        1.23       -1.66      7.00 o
   9   4   4      277.37      285.42     21.21 o
  10   4   4      111.70      128.98     12.45 o
  11   4   4       20.32       21.74      8.91 o
  12   4   4       86.19       70.60     11.81 o
  13   4   4       80.97       87.70     12.67 o
  14   4   4      449.60      475.78     23.16 o
  15   4   4       99.68       97.04     16.93 o
  16   4   4       80.44       80.51     15.46 o
  17   4   4       41.07       83.13     14.78 o
 -18   5   4       54.00       45.49     26.82 o
 -17   5   4      190.02      188.24     37.24 o
 -16   5   4      122.85      138.43     32.32 o
 -15   5   4      331.24      354.38     42.35 o
 -14   5   4       73.54       62.25     19.54 o
 -13   5   4       95.76       73.36     19.48 o
 -12   5   4        0.24       10.20      8.80 o
 -11   5   4       85.40       83.53     12.19 o
 -10   5   4       10.35        8.32      9.18 o
  -9   5   4      191.64      198.88     12.47 o
  -8   5   4       26.35       24.44      8.04 o
  -7   5   4      190.04      198.04      9.99 o
  -6   5   4      304.10      313.59     11.45 o
  -5   5   4      138.13      127.79      9.54 o
  -4   5   4      422.55      446.82     12.58 o
  -3   5   4       52.88       66.68      7.19 o
  -2   5   4       94.60      102.76      7.45 o
  -1   5   4      299.13      338.00     10.66 o
   0   5   4      276.51      293.09     10.22 o
   1   5   4       27.23       22.16      5.08 o
   2   5   4     1195.14     1180.18     19.57 o
   3   5   4       62.64       51.72      8.07 o
   4   5   4       25.32       22.56      9.15 o
   5   5   4      381.06      371.09     17.25 o
   6   5   4       95.20       84.75      8.79 o
   7   5   4       75.99       79.58      8.72 o
   8   5   4      110.27      116.39     16.11 o
   9   5   4      572.31      572.54     20.69 o
  10   5   4      289.04      277.79     18.58 o
  11   5   4      150.96      154.25     13.77 o
  12   5   4       74.98       88.16     12.59 o
  13   5   4        6.61        3.43      9.51 o
  14   5   4       75.35       74.86     15.81 o
  15   5   4      101.46      101.31     14.96 o
  16   5   4       81.31       75.05     14.87 o
  17   5   4      118.84       94.79     19.43 o
 -17   6   4       77.93       68.97     28.00 o
 -16   6   4        4.39        1.77     20.63 o
 -15   6   4        6.55       14.25     21.71 o
 -14   6   4        2.75        3.65     32.42 o
 -13   6   4       25.29       22.62     16.49 o
 -12   6   4       70.06       73.57     15.30 o
 -11   6   4        1.94       -8.21     10.35 o
 -10   6   4        6.49        5.70      8.07 o
  -9   6   4       12.45       -3.05      7.69 o
  -8   6   4       39.39       34.82      7.37 o
  -7   6   4      465.50      437.52     15.05 o
  -6   6   4       28.10       21.38      7.34 o
  -5   6   4      196.00      182.64     11.61 o
  -4   6   4      135.65      146.60      8.80 o
  -3   6   4       59.10       56.39      7.07 o
  -2   6   4      270.97      300.24     10.81 o
  -1   6   4       68.90       92.84      7.02 o
   0   6   4        2.93       -1.85      4.61 o
   1   6   4      629.00      601.25     13.23 o
   2   6   4       78.47       89.49      7.78 o
   3   6   4       27.65       32.08      6.14 o
   4   6   4      206.51      213.51     13.67 o
   5   6   4      577.97      571.53     16.71 o
   6   6   4      262.35      271.51     12.72 o
   7   6   4       64.84       76.53      8.96 o
   8   6   4      143.67      133.99     12.39 o
   9   6   4       67.19       68.35     10.81 o
  10   6   4       78.45       75.29     14.71 o
  11   6   4       48.99       51.44     10.76 o
  12   6   4        7.65       -7.25      9.41 o
  13   6   4       35.54       22.99     11.92 o
  14   6   4        2.14        3.82      9.82 o
  15   6   4       25.20       25.45     11.88 o
  16   6   4       69.45       48.09     13.84 o
  17   6   4       22.15       26.40     22.41 o
 -17   7   4        7.09       48.53     25.15 o
 -16   7   4        9.78       51.68     25.94 o
 -15   7   4      240.84      262.83     25.45 o
 -14   7   4       53.04       65.03     14.01 o
 -13   7   4       29.02       45.83     14.44 o
 -12   7   4       65.32       60.59     13.09 o
 -11   7   4        2.15       18.05     10.00 o
 -10   7   4        4.11       12.53      8.85 o
  -9   7   4     1128.35     1113.00     35.60 o
  -8   7   4       83.51       81.96     10.52 o
  -7   7   4      165.60      197.07     11.70 o
  -6   7   4      153.28      173.59     11.09 o
  -5   7   4      302.13      296.42     12.77 o
  -4   7   4       12.88       19.77      7.03 o
  -3   7   4      220.44      241.92     15.36 o
  -2   7   4       55.09       44.85     11.07 o
  -1   7   4      569.47      573.03     13.24 o
   0   7   4      171.82      156.42      8.38 o
   1   7   4       19.88       18.88      5.62 o
   2   7   4        0.06       -4.31      4.79 o
   3   7   4      556.28      566.72     14.10 o
   4   7   4      664.03      657.36     17.01 o
   5   7   4      525.94      546.72     16.42 o
   6   7   4      107.30      111.48     16.35 o
   7   7   4      188.00      204.25     12.19 o
   8   7   4        9.67       34.17      9.14 o
   9   7   4       92.05       92.26     11.71 o
  10   7   4      285.06      248.59     16.33 o
  11   7   4      123.59      130.56     13.68 o
  12   7   4       86.69       82.52     12.63 o
  13   7   4       21.55       30.92     10.55 o
  14   7   4       82.33       88.11     14.07 o
  15   7   4        2.59        2.55     12.66 o
  16   7   4       80.70       71.11     25.01 o
 -17   8   4        2.53        4.52     22.40 o
 -16   8   4      164.94      207.60     40.28 o
 -15   8   4       50.84       45.93     15.33 o
 -14   8   4       70.60      109.40     16.65 o
 -13   8   4      108.51      100.53     22.25 o
 -12   8   4       93.04      110.23     15.46 o
 -11   8   4     1015.80     1041.30     74.32 o
 -10   8   4       44.30       34.36     15.55 o
  -9   8   4      302.15      282.93     22.87 o
  -8   8   4      755.92      762.41     29.38 o
  -7   8   4      254.71      271.16     14.46 o
  -6   8   4      396.90      369.06     15.93 o
  -5   8   4      308.05      293.15     13.12 o
  -4   8   4       66.69       53.50      8.18 o
  -3   8   4       37.34       31.31      6.89 o
  -2   8   4       87.22       81.27      8.00 o
  -1   8   4       91.39       92.00      8.97 o
   0   8   4      257.79      265.75     11.15 o
   1   8   4      508.53      497.58     13.98 o
   2   8   4     1615.37     1590.19     22.53 o
   3   8   4      263.84      297.69     12.49 o
   4   8   4        8.52       -0.54      6.31 o
   5   8   4      572.15      614.58     17.12 o
   6   8   4      252.76      268.78     13.11 o
   7   8   4        4.47        2.76      5.71 o
   8   8   4        1.80       -6.38      6.38 o
   9   8   4      264.47      277.43     18.93 o
  10   8   4       50.38       65.32     11.98 o
  11   8   4      103.10      131.16     13.81 o
  12   8   4       61.42       41.80     11.28 o
  13   8   4      298.17      279.06     25.19 o
  14   8   4      100.31      102.18     14.79 o
  15   8   4       81.61       98.98     14.98 o
  16   8   4        2.86       38.30     12.66 o
 -16   9   4       68.90       84.66     38.96 o
 -15   9   4      244.40      305.53     28.56 o
 -14   9   4       31.65       49.09     15.46 o
 -13   9   4        8.70       32.63     12.11 o
 -12   9   4       17.56       28.71     13.22 o
 -11   9   4       42.60       37.84     11.68 o
 -10   9   4       13.68       -1.32     11.71 o
  -9   9   4        0.60       -7.92      8.56 o
  -8   9   4        1.99       -2.00      7.57 o
  -7   9   4        0.17       27.65      8.62 o
  -6   9   4      375.69      378.40     18.89 o
  -5   9   4      138.75      133.97     11.56 o
  -4   9   4      189.15      188.99     12.73 o
  -3   9   4       15.21       12.36      6.86 o
  -2   9   4      101.32      113.77      9.64 o
  -1   9   4       53.95       60.75      8.36 o
   0   9   4      209.35      199.78     11.31 o
   1   9   4        3.55       -5.99      5.99 o
   2   9   4      710.47      749.91     18.62 o
   3   9   4        4.23        0.28      6.92 o
   4   9   4       36.82       41.39      8.96 o
   5   9   4       49.28       53.79     12.01 o
   6   9   4       76.13       83.30     11.49 o
   7   9   4       63.13       68.50      8.72 o
   8   9   4       56.54       51.75     10.88 o
   9   9   4      253.48      229.33     15.78 o
  10   9   4       86.34       75.29     11.68 o
  11   9   4       53.94       74.23     12.20 o
  12   9   4      136.69      146.04     15.43 o
  13   9   4        3.40       -7.16      9.46 o
  14   9   4      105.58       80.36     14.08 o
  15   9   4        3.33       28.44     12.27 o
 -15  10   4        0.39       14.14     13.48 o
 -14  10   4        4.94       11.15     13.20 o
 -13  10   4       44.93       53.21     13.42 o
 -12  10   4       62.26       69.27     14.37 o
 -11  10   4        4.56       17.29     26.42 o
 -10  10   4       11.88        8.88     11.39 o
  -9  10   4       16.45       28.71     13.55 o
  -8  10   4        4.96        0.84      8.89 o
  -7  10   4      231.80      214.23     16.42 o
  -6  10   4        3.44        9.22      9.34 o
  -5  10   4       29.00       17.77     14.68 o
  -4  10   4       65.57       79.00     10.20 o
  -3  10   4       11.10       19.98      7.56 o
  -2  10   4       63.86       60.78     10.70 o
  -1  10   4       17.11        6.31      7.31 o
   0  10   4       44.24       41.17      8.24 o
   1  10   4      419.51      400.72     19.52 o
   2  10   4      103.32      113.25     18.42 o
   3  10   4       34.44       27.41     11.02 o
   4  10   4      144.16      143.56     21.29 o
   5  10   4      263.45      261.78     20.30 o
   6  10   4       78.68       71.74     14.23 o
   7  10   4       11.92        6.03      8.70 o
   8  10   4       18.84       11.91      7.58 o
   9  10   4       30.90       25.76      9.55 o
  10  10   4       21.39       23.56      9.87 o
  11  10   4       14.06       11.23     13.06 o
  12  10   4        1.18        9.64     10.76 o
  13  10   4       80.58       82.00     14.22 o
  14  10   4        6.50       23.34     19.88 o
 -14  11   4       24.41       57.34     36.50 o
 -13  11   4        3.31       21.53     19.75 o
 -12  11   4       33.78       41.30     16.48 o
 -11  11   4       15.86       22.97     13.14 o
 -10  11   4        3.08       -4.78     25.83 o
  -9  11   4      243.05      249.81     21.24 o
  -8  11   4        4.94       -3.02     10.52 o
  -7  11   4       37.97       27.61     12.01 o
  -6  11   4       39.50       45.16     11.17 o
  -5  11   4      206.22      216.83     16.36 o
  -4  11   4        5.02       15.62     13.57 o
  -3  11   4       60.90       41.59      9.81 o
  -2  11   4       28.56       16.76      8.09 o
  -1  11   4      274.49      283.86     14.95 o
   0  11   4      127.21      110.28     11.24 o
   1  11   4        7.49       11.49      8.67 o
   2  11   4       11.53       -1.30      9.21 o
   3  11   4       37.26       28.75      9.72 o
   4  11   4      331.51      328.25     21.93 o
   5  11   4      107.88      100.88     15.09 o
   6  11   4        4.96       19.32     15.48 o
   7  11   4       13.29       21.96     12.83 o
   8  11   4        0.02       13.92     11.43 o
   9  11   4       41.61       24.53     12.76 o
  10  11   4       38.19       22.91     10.09 o
  11  11   4       25.06       26.51     12.06 o
  12  11   4      221.19      257.22     43.40 o
  13  11   4       77.70       88.70     16.68 o
  14  11   4      156.65      135.47     21.19 o
 -13  12   4       29.40       50.19     16.87 o
 -12  12   4       15.93       35.47     16.83 o
 -11  12   4     1065.16     1056.44     45.57 o
 -10  12   4       28.00       14.17     13.23 o
  -9  12   4        4.52       -1.82     10.59 o
  -8  12   4      384.06      366.54     24.32 o
  -7  12   4       26.86       45.80     15.02 o
  -6  12   4      208.08      189.06     18.96 o
  -5  12   4      148.28      138.48     23.31 o
  -4  12   4       80.09       94.65     18.26 o
  -3  12   4       35.99       38.59     12.24 o
  -2  12   4       75.33       77.06     16.43 o
  -1  12   4       70.97       73.59     12.54 o
   0  12   4      129.15      143.25     14.12 o
   1  12   4      310.33      325.06     21.62 o
   2  12   4      929.70      900.26     45.11 o
   3  12   4      108.02      110.51     17.93 o
   4  12   4       21.76       32.94     15.71 o
   5  12   4      612.74      637.07     49.22 o
   6  12   4        3.46       -1.52     16.60 o
   7  12   4        0.42       13.07     15.59 o
   8  12   4        1.11        8.28     11.83 o
   9  12   4      193.19      203.55     26.53 o
  10  12   4       27.00       24.21     16.17 o
  11  12   4      200.77      229.58     46.42 o
  12  12   4       32.52       34.97     18.29 o
  13  12   4      464.15      438.42     41.22 o
 -12  13   4       32.30       58.98     26.97 o
 -11  13   4       23.25       55.22     28.89 o
 -10  13   4       35.83       40.59     14.69 o
  -9  13   4        0.04       14.62     21.05 o
  -8  13   4       16.14       25.20     13.26 o
  -7  13   4        4.59       -1.04     10.53 o
  -6  13   4      476.96      520.20     27.74 o
  -5  13   4      116.32      118.65     16.60 o
  -4  13   4        0.89       18.28     11.28 o
  -3  13   4       18.50       16.32     10.34 o
  -2  13   4       59.81       63.03     13.78 o
  -1  13   4        1.98       24.92     11.16 o
   0  13   4       36.18       76.44     14.27 o
   1  13   4        8.40        2.52      9.93 o
   2  13   4      185.93      153.34     31.35 o
   3  13   4        5.68       18.46     10.93 o
   4  13   4        1.84       12.28     15.14 o
   5  13   4        0.36      -13.13     14.42 o
   6  13   4      114.59      102.87     30.95 o
   7  13   4      180.71      213.49     38.22 o
   8  13   4       10.95       36.04     17.00 o
   9  13   4       10.06       20.43     18.32 o
  10  13   4       30.77       23.31     16.90 o
  11  13   4       10.39       38.24     18.39 o
 -11  14   4       16.32       46.40     37.78 o
 -10  14   4       32.90        4.78     23.82 o
  -9  14   4        3.44        0.22     23.46 o
  -8  14   4        1.07       -3.84     11.47 o
  -7  14   4        3.28       18.86     11.85 o
  -6  14   4        1.53        1.04     11.57 o
  -5  14   4       51.93       71.66     16.53 o
  -4  14   4        6.35       28.30     11.77 o
  -3  14   4        2.58        3.00     11.48 o
  -2  14   4        6.56        3.59     13.35 o
  -1  14   4        3.75       -3.89     10.30 o
   0  14   4       79.30       67.58     14.36 o
   1  14   4       45.61       41.38     12.73 o
   2  14   4       30.49       22.00     11.58 o
   3  14   4       43.03       34.79     14.59 o
   4  14   4        6.17        8.06     20.83 o
   5  14   4       10.17        7.86     22.70 o
   6  14   4        5.55       37.04     24.56 o
   7  14   4        4.52       24.96     24.56 o
   8  14   4       34.83       55.81     27.31 o
   9  14   4        0.06       14.98     20.04 o
  10  14   4        6.32        1.03     28.64 o
  -9  15   4       20.44       20.55     14.83 o
  -8  15   4        2.16       12.64     13.72 o
  -7  15   4      112.61      118.46     19.24 o
  -6  15   4       14.50       13.94     20.49 o
  -5  15   4       30.54       46.00     20.22 o
  -4  15   4        0.28        2.48     11.63 o
  -3  15   4        0.87        9.75     10.91 o
  -2  15   4        0.53       12.64     14.57 o
  -1  15   4       66.82       82.15     26.51 o
   0  15   4        7.86       17.14     13.73 o
   1  15   4       10.00       11.11     13.15 o
   2  15   4        2.81        6.89     13.19 o
   3  15   4       12.54       11.92     27.56 o
   4  15   4       90.57       97.66     31.83 o
   5  15   4        4.39       -0.39     21.81 o
   6  15   4        0.40        1.57     21.52 o
   7  15   4        3.13       -3.54     19.75 o
   8  15   4        5.88       22.50     24.46 o
  -7  16   4        2.92       24.04     13.55 o
  -6  16   4      172.76      156.11     26.05 o
  -5  16   4       12.62       38.99     13.84 o
  -4  16   4       76.85       86.99     20.78 o
  -3  16   4       41.10       30.93     16.85 o
  -2  16   4       51.74       42.71     21.37 o
  -1  16   4       20.88       20.03     19.11 o
   0  16   4       67.84       61.54     19.90 o
   1  16   4       64.16       39.19     16.81 o
   2  16   4      332.87      335.44     53.89 o
   3  16   4       44.44       31.59     16.23 o
   4  16   4       16.30       19.26     25.64 o
   5  16   4      256.97      269.00     46.37 o
   6  16   4       32.54       57.18     27.90 o
  -3  17   4       16.63        9.21     17.78 o
  -2  17   4       24.28       28.59     17.39 o
  -1  17   4        4.23       21.31     29.18 o
   0  17   4        0.01        8.28     15.71 o
   1  17   4       11.35        9.67     28.44 o
   2  17   4       23.16       48.04     17.58 o
 -17   1   5       16.02       47.75     26.33 o
 -16   1   5      167.47      203.18     25.64 o
 -15   1   5       89.52      124.74     18.18 o
 -14   1   5      264.05      297.22     20.67 o
 -13   1   5      200.27      209.74     17.64 o
 -12   1   5        2.94       19.23     11.67 o
 -11   1   5      118.95      113.91     15.07 o
 -10   1   5      355.26      405.07     27.45 o
  -9   1   5     1044.81     1025.30     30.12 o
  -8   1   5      301.98      279.02     22.60 o
  -7   1   5      208.70      182.11     12.10 o
  -6   1   5       44.93       54.67      9.75 o
  -5   1   5      724.67      666.92     18.63 o
  -4   1   5        6.66       12.40      7.17 o
  -3   1   5       24.10       29.11      7.77 o
  -2   1   5      421.07      415.68     15.18 o
  -1   1   5      133.84      111.68      9.67 o
   0   1   5      226.29      209.51     11.70 o
   1   1   5       12.37        3.11      6.05 o
   2   1   5      522.00      490.23     15.04 o
   3   1   5     3864.98     3797.29     41.94 o
   4   1   5      343.87      345.95     16.42 o
   5   1   5       28.31       29.86      8.79 o
   6   1   5      176.39      190.11     13.07 o
   7   1   5      139.82      173.16     30.76 o
   8   1   5       87.17       84.98     16.03 o
   9   1   5       65.04       76.39     25.35 o
  10   1   5       11.94       -0.69     13.81 o
  11   1   5      398.44      417.60     27.53 o
  12   1   5       53.56       56.83     11.61 o
  13   1   5       78.52       74.95     13.32 o
  14   1   5       13.28       24.09     11.64 o
  15   1   5        1.79       -5.56     10.41 o
  16   1   5      364.27      404.20     24.82 o
 -17   2   5       47.07       72.80     27.71 o
 -16   2   5       31.48       44.02     26.82 o
 -15   2   5      330.35      348.87     26.76 o
 -14   2   5        5.77       32.34     11.95 o
 -13   2   5       36.40       47.76     12.73 o
 -12   2   5      275.19      327.14     27.41 o
 -11   2   5       30.46       40.87     12.55 o
 -10   2   5      381.63      378.45     24.52 o
  -9   2   5        0.05        7.15     10.67 o
  -8   2   5       43.18       17.37     11.46 o
  -7   2   5      186.91      158.19     13.07 o
  -6   2   5      136.95      127.95     13.38 o
  -5   2   5       82.08       76.73      9.20 o
  -4   2   5     1057.48      957.04     22.14 o
  -3   2   5       57.07       90.39      9.51 o
  -2   2   5      168.77      197.20     13.61 o
  -1   2   5       29.31       12.78      8.48 o
   0   2   5       11.83        8.48      7.92 o
   1   2   5       32.28       26.55      8.61 o
   2   2   5     1128.73     1117.01     21.53 o
   3   2   5     1755.04     1645.04     26.83 o
   4   2   5      240.82      250.14     13.74 o
   5   2   5      154.71      160.81     12.05 o
   6   2   5        0.10       -7.42      7.42 o
   7   2   5      199.39      189.23     13.38 o
   8   2   5       59.07       39.24     13.05 o
   9   2   5       44.09       59.66     11.34 o
  10   2   5      772.03      725.41     28.22 o
  11   2   5        6.53       14.87      9.21 o
  12   2   5        5.59       14.93     10.00 o
  13   2   5       54.63       78.24     13.42 o
  14   2   5       61.24       62.40     13.48 o
  15   2   5       20.56       34.42     12.76 o
  16   2   5      423.26      496.37     36.63 o
 -17   3   5        6.09       37.53     27.21 o
 -16   3   5      123.08      113.48     32.52 o
 -15   3   5      122.23      192.28     27.18 o
 -14   3   5      194.98      231.86     29.97 o
 -13   3   5       55.25       47.76     15.70 o
 -12   3   5        0.17       14.98     13.50 o
 -11   3   5       43.43       76.89     13.45 o
 -10   3   5      236.52      262.88     27.17 o
  -9   3   5      301.93      296.44     23.03 o
  -8   3   5      613.25      619.46     24.03 o
  -7   3   5        4.35       -3.26     10.34 o
  -6   3   5      157.37      134.54     10.90 o
  -5   3   5      507.01      447.75     23.17 o
  -4   3   5        2.64       -6.56      8.01 o
  -3   3   5       10.43       16.98      8.32 o
  -2   3   5      506.42      433.37     16.84 o
  -1   3   5       64.16       57.67      9.60 o
   0   3   5      141.31      158.94     10.85 o
   1   3   5        3.73        2.37      5.38 o
   2   3   5      277.75      265.69     10.66 o
   3   3   5     2552.08     2444.83     38.75 o
   4   3   5      234.30      268.38     14.21 o
   5   3   5       58.11       52.21      9.84 o
   6   3   5      132.56      156.20     15.45 o
   7   3   5       44.68       31.86     10.48 o
   8   3   5       20.41       23.19     12.37 o
   9   3   5       69.41       58.16     10.81 o
  10   3   5        1.17        8.15      8.86 o
  11   3   5      487.80      521.11     26.08 o
  12   3   5      125.20      144.77     17.58 o
  13   3   5        0.56        9.68     10.71 o
  14   3   5       20.66       24.36     11.84 o
  15   3   5       27.60       46.37     15.32 o
  16   3   5      477.99      501.46     26.40 o
 -16   4   5        1.56       66.71     27.41 o
 -15   4   5       13.54       48.14     19.71 o
 -14   4   5       33.28       72.34     17.57 o
 -13   4   5       10.17       19.16     14.21 o
 -12   4   5       32.54       39.28     14.88 o
 -11   4   5      302.50      298.85     23.88 o
 -10   4   5       80.55       62.58     16.28 o
  -9   4   5      183.57      229.29     21.22 o
  -8   4   5       29.04       30.62     11.96 o
  -7   4   5       11.95       -7.67     10.35 o
  -6   4   5       37.10       40.14      9.71 o
  -5   4   5       54.30       49.19      9.64 o
  -4   4   5       13.50       22.34      8.74 o
  -3   4   5        5.51       14.80      8.47 o
  -2   4   5        6.46        9.45      8.34 o
  -1   4   5       32.85       38.76      7.46 o
   0   4   5        6.41        2.95      8.59 o
   1   4   5       97.23       95.52      9.02 o
   2   4   5       29.49       31.38      6.54 o
   3   4   5        1.37       -2.82      6.13 o
   4   4   5       72.84       65.42      9.78 o
   5   4   5       21.02       21.46      8.59 o
   6   4   5        0.26       19.67     17.34 o
   7   4   5       15.97        7.39     14.28 o
   8   4   5        2.30        1.75      9.33 o
   9   4   5       39.29       63.18     11.94 o
  10   4   5        1.72       24.22      9.68 o
  11   4   5       73.92      110.55     13.46 o
  12   4   5       12.35        4.05      9.93 o
  13   4   5       13.24        2.93     11.93 o
  14   4   5       56.56       77.37     18.58 o
  15   4   5       19.30       23.16     13.80 o
  16   4   5       30.10       30.94     18.54 o
 -16   5   5      151.28      175.57     37.92 o
 -15   5   5       65.04       59.35     22.36 o
 -14   5   5      237.60      250.19     29.82 o
 -13   5   5      242.82      302.79     29.82 o
 -12   5   5       27.24       45.74     16.20 o
 -11   5   5       96.84      125.37     18.86 o
 -10   5   5      223.72      232.08     21.64 o
  -9   5   5      885.59      904.10     34.76 o
  -8   5   5       74.20       72.59     16.30 o
  -7   5   5      292.37      278.07     21.58 o
  -6   5   5       16.49        6.16      9.78 o
  -5   5   5      666.00      607.12     21.24 o
  -4   5   5        6.46       17.23      8.45 o
  -3   5   5       45.33       42.71      7.71 o
  -2   5   5      239.60      241.63     10.58 o
  -1   5   5      233.28      224.22     10.14 o
   0   5   5      350.77      374.29     14.49 o
   1   5   5       26.39       23.12      9.94 o
   2   5   5      319.64      329.53     15.29 o
   3   5   5     2429.33     2467.52     35.73 o
   4   5   5      109.39       94.79     10.70 o
   5   5   5       14.06        1.78      8.60 o
   6   5   5      100.35      104.12     10.97 o
   7   5   5       65.16       69.16     14.83 o
   8   5   5      141.95      149.84     16.40 o
   9   5   5       86.03       82.19     14.51 o
  10   5   5       13.43       18.11      9.77 o
  11   5   5      212.93      230.82     17.13 o
  12   5   5       55.89       89.83     16.27 o
  13   5   5      202.42      219.86     18.35 o
  14   5   5       75.31       66.40     13.81 o
  15   5   5        7.13       10.79     12.91 o
 -16   6   5       11.64       46.37     25.45 o
 -15   6   5      248.18      285.60     31.25 o
 -14   6   5        0.97       37.51     20.68 o
 -13   6   5       28.35       66.98     20.94 o
 -12   6   5      170.45      149.95     33.14 o
 -11   6   5      111.48      161.55     27.13 o
 -10   6   5       97.25       63.08     16.78 o
  -9   6   5        1.56       -2.12     12.62 o
  -8   6   5       27.29       59.99     16.19 o
  -7   6   5      405.63      422.91     25.83 o
  -6   6   5       23.76       33.28     13.96 o
  -5   6   5        0.05       -4.03      9.54 o
  -4   6   5      922.70      883.75     20.32 o
  -3   6   5        0.32       -3.33      7.18 o
  -2   6   5       59.48       64.33      8.72 o
  -1   6   5       17.37       21.29      6.71 o
   0   6   5        9.49        1.46      6.24 o
   1   6   5       82.33       82.51      8.95 o
   2   6   5      749.92      735.27     21.09 o
   3   6   5      553.06      541.66     19.20 o
   4   6   5       82.38      102.01      9.84 o
   5   6   5       83.63       92.11     10.97 o
   6   6   5       38.10       30.67      8.84 o
   7   6   5       17.83       20.08      9.56 o
   8   6   5      120.21      100.52     15.12 o
   9   6   5       53.91       46.06     13.22 o
  10   6   5      298.19      287.92     21.55 o
  11   6   5        1.87       -1.19     16.58 o
  12   6   5        6.28       15.31     10.60 o
  13   6   5       56.61       48.53     12.69 o
  14   6   5       38.65       57.40     13.32 o
  15   6   5        0.29        7.91     11.27 o
 -15   7   5      106.11      110.23     32.91 o
 -14   7   5      108.77      170.14     27.32 o
 -13   7   5       13.07       25.38     18.40 o
 -12   7   5        0.02        6.46     13.68 o
 -11   7   5        0.04       19.36     14.63 o
 -10   7   5       87.24      115.60     21.64 o
  -9   7   5        2.74       15.89     13.90 o
  -8   7   5      687.94      679.47     31.59 o
  -7   7   5       58.42       64.21     17.24 o
  -6   7   5      145.69      127.22     13.25 o
  -5   7   5      204.47      235.29     14.05 o
  -4   7   5        4.93       19.60      7.15 o
  -3   7   5        2.68        2.93      6.19 o
  -2   7   5      392.71      351.23     13.85 o
  -1   7   5       35.21       38.59      7.87 o
   0   7   5      145.64      156.56     10.52 o
   1   7   5       33.28       26.66      8.98 o
   2   7   5       25.69       39.89      9.25 o
   3   7   5      747.97      771.30     19.96 o
   4   7   5       78.32       76.11      9.60 o
   5   7   5      121.96      104.88     11.13 o
   6   7   5       57.63       61.07     11.86 o
   7   7   5        1.63        8.52      8.37 o
   8   7   5        1.38        0.37      9.10 o
   9   7   5       75.96       64.57     19.55 o
  10   7   5        0.64        0.41     11.35 o
  11   7   5      367.39      394.48     25.60 o
  12   7   5      205.26      201.91     20.87 o
  13   7   5        9.42       19.80     13.35 o
  14   7   5       76.35       82.90     17.36 o
 -15   8   5       20.92       34.19     26.82 o
 -14   8   5       32.34       49.15     25.20 o
 -13   8   5        3.46       47.50     32.52 o
 -12   8   5       17.25       64.24     21.43 o
 -11   8   5      316.19      350.99     25.72 o
 -10   8   5      118.20      152.09     19.82 o
  -9   8   5      284.83      326.46     24.02 o
  -8   8   5       52.86       46.57     11.50 o
  -7   8   5        5.37       10.98      9.48 o
  -6   8   5       88.38       84.15     11.09 o
  -5   8   5       68.91       48.70      9.99 o
  -4   8   5       29.86       35.16      9.14 o
  -3   8   5       22.91       25.55      7.79 o
  -2   8   5       28.21       25.61      7.61 o
  -1   8   5       40.42       25.06      7.67 o
   0   8   5        1.76       -6.30      7.78 o
   1   8   5       85.75       66.86     11.19 o
   2   8   5       11.49       15.02     12.10 o
   3   8   5        2.14      -10.59     10.59 o
   4   8   5      149.26      166.62     13.29 o
   5   8   5       12.13        1.75      8.07 o
   6   8   5       11.87       10.11      7.98 o
   7   8   5       25.22       34.24     12.64 o
   8   8   5        2.48        5.37     10.60 o
   9   8   5       54.53       40.68     14.06 o
  10   8   5        5.46        1.60     11.41 o
  11   8   5      154.38      180.30     20.01 o
  12   8   5       21.58        8.82     12.68 o
  13   8   5       29.02       21.08     14.25 o
  14   8   5       82.07       65.56     17.39 o
 -14   9   5      109.15      135.36     25.45 o
 -13   9   5      101.93      102.37     23.67 o
 -12   9   5       51.21       52.58     25.10 o
 -11   9   5       41.80       45.06     20.86 o
 -10   9   5       47.44       48.39     20.84 o
  -9   9   5      180.74      195.26     19.09 o
  -8   9   5       15.47       14.53     11.87 o
  -7   9   5      111.93      116.69     14.13 o
  -6   9   5      101.80      100.25     12.90 o
  -5   9   5      404.41      389.84     19.61 o
  -4   9   5       52.24       71.01     11.80 o
  -3   9   5       46.12       73.39     11.94 o
  -2   9   5       97.71       89.36     10.66 o
  -1   9   5      172.43      129.89     11.72 o
   0   9   5      371.04      396.25     19.58 o
   1   9   5      236.94      237.56     16.25 o
   2   9   5       77.16       43.70     13.89 o
   3   9   5      524.64      543.94     27.27 o
   4   9   5        1.88       20.13     13.07 o
   5   9   5        9.30       18.53     12.63 o
   6   9   5       34.02       42.86     11.98 o
   7   9   5        0.44        3.02      8.54 o
   8   9   5      117.73      111.64     12.98 o
   9   9   5      109.92      107.52     16.60 o
  10   9   5        3.37       -4.59     11.98 o
  11   9   5       77.87       62.49     15.63 o
  12   9   5       87.74       84.67     16.96 o
  13   9   5      162.71      205.94     22.10 o
 -13  10   5        2.73       26.95     18.33 o
 -12  10   5       60.92       87.02     49.42 o
 -11  10   5      141.16      190.46     27.54 o
 -10  10   5        0.60        2.57     11.31 o
  -9  10   5       12.22        6.16     12.21 o
  -8  10   5      199.26      215.20     18.05 o
  -7  10   5      555.74      601.73     24.72 o
  -6  10   5        2.37       -1.39      9.24 o
  -5  10   5       40.23       27.64     10.35 o
  -4  10   5      548.29      495.42     22.16 o
  -3  10   5       14.68        6.19      9.45 o
  -2  10   5       15.27       28.32     12.96 o
  -1  10   5      105.17      100.99     13.87 o
   0  10   5        1.20       16.65      9.30 o
   1  10   5      133.72      137.97     14.37 o
   2  10   5      254.80      238.90     20.75 o
   3  10   5       21.38       25.56     13.02 o
   4  10   5        0.37        1.11     12.20 o
   5  10   5      716.65      725.34     53.22 o
   6  10   5       90.61      101.10     15.93 o
   7  10   5       27.32       26.25     11.29 o
   8  10   5      122.60      139.82     15.93 o
   9  10   5       41.68       48.27     14.75 o
  10  10   5       37.82       25.42     14.42 o
  11  10   5        0.44        5.68     13.58 o
  12  10   5       36.63       31.23     18.25 o
 -12  11   5        4.94       21.03     24.66 o
 -11  11   5       19.36       65.04     28.49 o
 -10  11   5       49.55       63.95     37.78 o
  -9  11   5        5.52       11.13     11.65 o
  -8  11   5      416.81      423.44     26.53 o
  -7  11   5       33.75       19.89     11.32 o
  -6  11   5       85.24      106.23     17.94 o
  -5  11   5       40.70       50.21     12.58 o
  -4  11   5       21.55       13.87     10.32 o
  -3  11   5        1.38        5.05     11.45 o
  -2  11   5      145.42      120.32     14.46 o
  -1  11   5       20.32       14.56      9.87 o
   0  11   5      274.88      291.30     18.79 o
   1  11   5       67.52       78.82     15.13 o
   2  11   5       18.60       14.34      9.57 o
   3  11   5      135.75      141.84     19.42 o
   4  11   5       29.29       26.04     13.48 o
   5  11   5      150.56      140.26     18.59 o
   6  11   5       42.43       48.11     19.58 o
   7  11   5        2.16       -2.50     10.32 o
   8  11   5        0.20        3.64     11.17 o
   9  11   5       58.58       46.22     13.40 o
  10  11   5        0.01       22.09     13.39 o
  11  11   5      151.27      133.30     36.68 o
 -11  12   5       30.86       43.72     16.49 o
 -10  12   5       24.96       13.69     24.16 o
  -9  12   5       96.71       93.92     23.90 o
  -8  12   5       19.45        7.01     17.29 o
  -7  12   5        2.60       -0.08     11.85 o
  -6  12   5       68.77       58.87     14.89 o
  -5  12   5       14.74       12.79     11.78 o
  -4  12   5       31.74       28.89     13.35 o
  -3  12   5       29.68       35.79     12.90 o
  -2  12   5       19.76       13.76     12.36 o
  -1  12   5        0.40       -2.45      9.61 o
   0  12   5        3.33       -0.94      9.85 o
   1  12   5        0.20        9.25     10.32 o
   2  12   5        6.57        0.86     11.23 o
   3  12   5        0.01       -1.37     14.82 o
   4  12   5       87.91      107.86     21.92 o
   5  12   5        0.09        1.43     16.09 o
   6  12   5       21.09       17.13     17.30 o
   7  12   5       15.64       31.96     13.91 o
   8  12   5        0.50       -6.08     12.53 o
   9  12   5       25.08       40.05     15.25 o
  10  12   5        4.01       -8.65     14.31 o
 -10  13   5        2.08      -34.68     34.68 o
  -9  13   5        0.56       18.09     13.27 o
  -8  13   5       19.15       29.98     13.65 o
  -7  13   5       12.03       17.99     15.13 o
  -6  13   5       52.76       52.92     20.55 o
  -5  13   5      156.58      150.14     19.19 o
  -4  13   5       27.99       28.35     13.45 o
  -3  13   5       16.22       21.50     12.71 o
  -2  13   5       24.86       30.87     13.72 o
  -1  13   5       20.70        3.87     11.23 o
   0  13   5      246.57      233.74     27.37 o
   1  13   5      273.97      254.28     32.90 o
   2  13   5       15.29       -3.43     11.46 o
   3  13   5       19.37       21.97     18.21 o
   4  13   5       30.18       28.13     18.16 o
   5  13   5       12.14        2.16     17.30 o
   6  13   5       24.24       33.41     18.32 o
   7  13   5       22.52       30.28     17.40 o
   8  13   5       47.00       43.80     18.22 o
   9  13   5       65.13       79.78     30.36 o
  -8  14   5      166.42      187.89     22.70 o
  -7  14   5      340.13      390.49     27.96 o
  -6  14   5        8.12        6.14     18.33 o
  -5  14   5       19.39       44.13     15.59 o
  -4  14   5      230.00      197.92     21.40 o
  -3  14   5        9.09       16.05     13.03 o
  -2  14   5       10.11       17.91     13.11 o
  -1  14   5       60.99       65.71     15.70 o
   0  14   5       42.80       57.74     15.38 o
   1  14   5       72.26       72.03     19.13 o
   2  14   5       19.49       14.24     12.65 o
   3  14   5        9.00       11.16     18.45 o
   4  14   5       17.15       33.50     28.49 o
   5  14   5      661.47      683.42     58.85 o
   6  14   5       34.42       83.51     29.47 o
   7  14   5       48.28       37.98     18.04 o
  -5  15   5       10.12       35.85     15.28 o
  -4  15   5       25.17       43.39     14.82 o
  -3  15   5        0.02       20.24     13.51 o
  -2  15   5       18.20       38.40     14.78 o
  -1  15   5       11.53       20.53     13.33 o
   0  15   5      362.47      359.76     28.64 o
   1  15   5       14.98       40.14     17.05 o
   2  15   5       65.43       49.82     54.18 o
   3  15   5       61.99      105.32     34.58 o
   4  15   5       15.22       44.02     30.26 o
 -15   0   6       10.71       38.81     26.23 o
 -14   0   6       17.50       73.10     28.10 o
 -13   0   6       95.42       98.65     23.65 o
 -12   0   6       19.34       23.80     20.39 o
 -11   0   6      175.85      194.42     26.77 o
 -10   0   6      127.91      176.85     65.14 o
  -9   0   6        0.39        4.70     16.57 o
  -8   0   6      380.76      341.90     30.39 o
  -7   0   6       32.47       33.20     18.02 o
  -6   0   6      103.62       93.46     20.16 o
  -5   0   6      287.23      227.79     25.79 o
  -4   0   6     1252.23     1065.19     43.10 o
  -3   0   6      154.35      139.93     25.18 o
  -2   0   6        0.25       -8.61      9.16 o
  -1   0   6      273.43      273.07     19.62 o
   0   0   6        0.06       -3.87     17.24 o
   1   0   6      424.09      415.46     22.48 o
   2   0   6      316.00      372.11     30.22 o
   3   0   6      216.60      209.92     25.44 o
   4   0   6      835.65      753.14     39.01 o
   5   0   6       67.12       47.16     19.08 o
   6   0   6      170.67      192.30     24.79 o
   7   0   6       35.43       26.74     16.57 o
   8   0   6       15.00       21.39     16.09 o
   9   0   6      270.75      265.27     37.73 o
  10   0   6       39.71       15.42     21.81 o
  11   0   6       10.29       21.81     22.79 o
  12   0   6      105.81      101.59     29.38 o
 -15   1   6       23.32       61.21     28.30 o
 -14   1   6      186.30      280.50     42.05 o
 -13   1   6      127.65      128.93     24.01 o
 -12   1   6        2.18       42.87     14.11 o
 -11   1   6       50.59       54.10     18.35 o
 -10   1   6       17.73        9.16     12.68 o
  -9   1   6      161.20      156.70     17.08 o
  -8   1   6       15.91       18.02     14.63 o
  -7   1   6       45.27       54.55     13.56 o
  -6   1   6       58.78       60.53     13.64 o
  -5   1   6       86.30       66.40     13.66 o
  -4   1   6      391.36      365.39     27.89 o
  -3   1   6        0.23       10.15      8.91 o
  -2   1   6       32.62       29.73      8.15 o
  -1   1   6      443.27      417.66     16.31 o
   0   1   6       26.51       32.99      8.19 o
   1   1   6        2.56       -5.87      8.02 o
   2   1   6      196.37      201.74     20.68 o
   3   1   6      138.19      127.38     15.82 o
   4   1   6      156.59      158.79     16.49 o
   5   1   6        6.14       13.90     11.73 o
   6   1   6        0.01      -10.08     10.08 o
   7   1   6      211.94      254.28     19.00 o
   8   1   6        7.66       18.18     10.73 o
   9   1   6      102.78       91.99     16.34 o
  10   1   6       54.00       38.88     31.59 o
  11   1   6       10.79       -9.14     14.14 o
  12   1   6      144.04      144.45     22.39 o
  13   1   6       95.99      101.46     21.08 o
  14   1   6      152.40      187.07     40.78 o
 -15   2   6        0.71       42.54     27.90 o
 -14   2   6        0.59       28.00     25.25 o
 -13   2   6        3.44       17.52     16.09 o
 -12   2   6        3.44       18.58     25.56 o
 -11   2   6       55.80       61.27     14.71 o
 -10   2   6       53.45       47.20     13.91 o
  -9   2   6       10.88       -2.00     11.85 o
  -8   2   6       29.79       40.35     18.68 o
  -7   2   6        4.98       -3.00     11.35 o
  -6   2   6        0.92        5.01     11.67 o
  -5   2   6        5.26        5.67     11.78 o
  -4   2   6        1.47      -10.93     10.93 o
  -3   2   6        7.00        0.85      9.15 o
  -2   2   6        0.21        3.12      7.55 o
  -1   2   6       11.68       10.88      8.49 o
   0   2   6        0.03        2.75      7.49 o
   1   2   6        0.91       -1.97      8.10 o
   2   2   6       16.24        0.66     13.58 o
   3   2   6      152.10      164.95     16.70 o
   4   2   6        4.53       -3.06     11.12 o
   5   2   6      164.44      185.76     21.98 o
   6   2   6        4.65       13.66     11.32 o
   7   2   6        4.33       20.86     11.55 o
   8   2   6        0.38       28.60     11.59 o
   9   2   6        1.77       28.23     13.04 o
  10   2   6       11.55       16.19     12.30 o
  11   2   6        7.09       13.45     15.38 o
  12   2   6        3.45       -2.63     13.69 o
  13   2   6        4.70       13.87     13.91 o
 -14   3   6      153.43      112.99     33.40 o
 -13   3   6       79.38      125.13     44.31 o
 -12   3   6        7.92       35.95     16.99 o
 -11   3   6      150.26      139.87     22.11 o
 -10   3   6       54.03       66.14     17.92 o
  -9   3   6      463.97      440.91     28.75 o
  -8   3   6        5.19        8.09     12.21 o
  -7   3   6       13.29        9.14     11.66 o
  -6   3   6      100.21      112.66     17.13 o
  -5   3   6       36.60       48.97     21.23 o
  -4   3   6      224.21      176.13     16.46 o
  -3   3   6        0.07        9.79      9.56 o
  -2   3   6       64.78       46.64     10.33 o
  -1   3   6      234.64      272.19     15.74 o
   0   3   6        9.22        3.22      8.88 o
   1   3   6      171.07      167.77     16.56 o
   2   3   6      237.76      248.83     18.27 o
   3   3   6      623.45      629.22     25.65 o
   4   3   6      166.90      168.85     17.01 o
   5   3   6        8.37        6.40     14.27 o
   6   3   6        7.41        3.07     11.39 o
   7   3   6      305.28      332.22     20.30 o
   8   3   6        0.08       18.60      9.50 o
   9   3   6       60.65       85.40     13.33 o
  10   3   6       38.54       55.86     18.24 o
  11   3   6        5.95        1.57     14.94 o
  12   3   6       18.79       21.22     13.60 o
  13   3   6      156.33      167.08     36.04 o
 -14   4   6        0.16      103.36     31.14 o
 -13   4   6       60.78       54.40     21.34 o
 -12   4   6       63.89      101.31     19.89 o
 -11   4   6      258.14      265.46     42.63 o
 -10   4   6       59.22       94.65     21.16 o
  -9   4   6        2.67       -5.80     13.77 o
  -8   4   6      254.45      265.70     27.83 o
  -7   4   6      108.23      146.26     21.08 o
  -6   4   6       79.23       69.90     17.15 o
  -5   4   6      169.46      154.10     24.97 o
  -4   4   6      938.86      864.94     54.87 o
  -3   4   6      103.90       94.43     16.51 o
  -2   4   6        2.11        0.78     12.35 o
  -1   4   6      131.08      103.11     11.89 o
   0   4   6        0.90       13.21     11.01 o
   1   4   6      554.98      577.28     24.73 o
   2   4   6      293.93      299.26     19.59 o
   3   4   6      202.78      252.04     18.82 o
   4   4   6      565.24      537.46     24.42 o
   5   4   6       86.54       79.18     14.59 o
   6   4   6      225.91      260.66     19.21 o
   7   4   6       19.35       21.46      9.76 o
   8   4   6        5.77       25.86      9.75 o
   9   4   6      251.91      275.79     19.09 o
  10   4   6       31.03       41.41     14.32 o
  11   4   6       18.76        5.46     12.39 o
  12   4   6      100.02       86.60     17.11 o
  13   4   6       12.20       10.34     13.63 o
 -14   5   6      113.87      132.34     35.27 o
 -13   5   6       68.58       57.44     23.47 o
 -12   5   6       28.96       40.67     18.13 o
 -11   5   6        0.10       -2.36     15.77 o
 -10   5   6        1.84       14.33     15.53 o
  -9   5   6        5.58        9.90     14.99 o
  -8   5   6        0.03       -6.89     14.12 o
  -7   5   6       78.54       64.29     17.29 o
  -6   5   6       85.27      103.30     27.47 o
  -5   5   6       70.32       63.26     16.53 o
  -4   5   6      397.05      377.50     25.10 o
  -3   5   6        4.13      -12.19     12.19 o
  -2   5   6        2.03        6.53      9.33 o
  -1   5   6      327.68      322.72     26.48 o
   0   5   6       48.29       54.63     13.54 o
   1   5   6      229.14      220.58     17.57 o
   2   5   6       51.47       36.21     12.92 o
   3   5   6       15.71        7.87     11.37 o
   4   5   6       59.79       65.95     13.38 o
   5   5   6        6.04        6.18     12.30 o
   6   5   6       13.53       20.71      9.47 o
   7   5   6       67.99       91.64     12.28 o
   8   5   6        9.89       10.27      9.22 o
   9   5   6      123.89      139.60     18.39 o
  10   5   6       44.06       52.58     12.97 o
  11   5   6       22.87       41.08     17.78 o
  12   5   6      250.29      232.45     23.00 o
  13   5   6       16.78       26.88     14.99 o
 -13   6   6        3.45       39.99     29.97 o
 -12   6   6       20.53       59.77     18.86 o
 -11   6   6      221.89      244.15     25.52 o
 -10   6   6      246.96      221.56     23.88 o
  -9   6   6       51.94       32.54     16.58 o
  -8   6   6      113.49      124.11     28.16 o
  -7   6   6       14.39       28.44     15.39 o
  -6   6   6        0.56       -4.03     14.14 o
  -5   6   6        9.13        5.57     15.85 o
  -4   6   6        6.64       36.87     15.20 o
  -3   6   6        6.01        4.35     15.75 o
  -2   6   6        3.66       12.65     13.48 o
  -1   6   6       20.88        9.23     13.50 o
   0   6   6       11.40       -2.84     12.92 o
   1   6   6        6.43        2.91     11.36 o
   2   6   6       52.60       56.62     13.33 o
   3   6   6      663.02      659.93     40.91 o
   4   6   6       19.45       25.71      8.21 o
   5   6   6      686.63      658.28     20.05 o
   6   6   6       34.56       41.63      9.52 o
   7   6   6        9.93        3.73      9.30 o
   8   6   6        0.26        9.40      9.64 o
   9   6   6        7.48        4.49     12.12 o
  10   6   6       34.62       27.97     11.98 o
  11   6   6       36.60       27.51     12.30 o
  12   6   6        6.70       -8.73     12.84 o
 -13   7   6        1.61       -1.77     26.63 o
 -12   7   6        4.48       56.28     22.75 o
 -11   7   6      123.54      126.29     21.82 o
 -10   7   6       19.29       50.86     18.13 o
  -9   7   6      262.97      276.86     25.37 o
  -8   7   6       10.53        9.43     15.90 o
  -7   7   6       16.81       14.46     15.77 o
  -6   7   6      143.38      160.00     23.31 o
  -5   7   6        2.35       -3.99     13.64 o
  -4   7   6      109.41      110.01     18.52 o
  -3   7   6        3.27        7.86     13.91 o
  -2   7   6       17.49        6.76     13.67 o
  -1   7   6       61.09       51.77     15.48 o
   0   7   6        0.09        2.37     13.55 o
   1   7   6      213.63      218.25     21.47 o
   2   7   6      109.07       98.71     29.31 o
   3   7   6      579.32      591.69     19.11 o
   4   7   6       53.47       53.43     10.42 o
   5   7   6       12.63       18.19      9.62 o
   6   7   6       20.12       18.74      9.22 o
   7   7   6      165.55      200.53     15.48 o
   8   7   6        7.24       32.28     11.82 o
   9   7   6       43.48       42.35     15.41 o
  10   7   6       18.90       23.50     12.00 o
  11   7   6       22.47        1.99     15.00 o
 -12   8   6      189.04      232.95     43.43 o
 -11   8   6      370.27      417.56     70.84 o
 -10   8   6        0.25       12.65     19.43 o
  -9   8   6       12.27       12.88     21.46 o
  -8   8   6       55.14       43.06     21.72 o
  -7   8   6      373.69      380.69     33.93 o
  -6   8   6       48.28       34.35     20.55 o
  -5   8   6       28.81       -1.31     22.11 o
  -4   8   6      415.94      418.02     33.93 o
  -3   8   6       42.94       46.48     24.46 o
  -2   8   6       37.62       30.98     19.64 o
  -1   8   6        1.46      -15.57     15.57 o
   0   8   6        2.65      -10.11     16.91 o
   1   8   6      750.61      735.24     41.47 o
   2   8   6      185.37      198.87     20.18 o
   3   8   6      128.23      121.66     21.62 o
   4   8   6      199.47      174.42     16.22 o
   5   8   6       94.46       98.51     14.35 o
   6   8   6      285.04      340.44     34.94 o
   7   8   6        1.65       21.77     10.19 o
   8   8   6        0.00        1.37      9.69 o
   9   8   6      180.70      186.33     18.68 o
  10   8   6       23.17       40.14     15.95 o
  11   8   6       57.69       53.14     17.02 o
 -11   9   6       15.31       13.66     25.94 o
 -10   9   6        9.12       -4.51     19.31 o
  -9   9   6       89.21       89.95     24.50 o
  -8   9   6       40.78       56.57     23.53 o
  -7   9   6       37.57       17.00     21.11 o
  -6   9   6      177.54      156.38     27.50 o
  -5   9   6        9.61      -11.36     17.85 o
  -4   9   6      179.66      160.98     30.06 o
  -3   9   6       19.89       -0.38     17.59 o
  -2   9   6        0.25      -14.75     16.46 o
  -1   9   6       42.13       22.67     18.81 o
   0   9   6       85.37       65.67     28.25 o
   1   9   6      183.37      172.50     19.88 o
   2   9   6        2.42        4.60     13.76 o
   3   9   6       59.79       50.20     15.99 o
   4   9   6       28.20       41.66     12.37 o
   5   9   6        1.55        2.51     10.29 o
   6   9   6       48.76       42.24     12.88 o
   7   9   6       27.72       20.43     12.62 o
   8   9   6        1.02       -6.09     11.08 o
   9   9   6       71.15       90.00     17.83 o
  10   9   6       14.58       23.89     15.11 o
 -10  10   6      177.52      186.49     40.38 o
  -9  10   6       40.66       28.21     22.15 o
  -8  10   6       53.69       64.48     23.68 o
  -7  10   6        1.11       -9.79     19.45 o
  -6  10   6        4.23        5.02     20.22 o
  -5  10   6        0.08       -2.72     18.96 o
  -4  10   6        3.55       12.10     19.00 o
  -3  10   6       10.92        8.34     19.45 o
  -2  10   6       11.13       21.48     18.84 o
  -1  10   6        3.78        6.57     12.15 o
   0  10   6       75.04      110.13     18.61 o
   1  10   6       12.66       -5.35     19.42 o
   2  10   6       16.31       24.78     15.37 o
   3  10   6      383.63      372.52     26.94 o
   4  10   6       14.94        9.81     11.34 o
   5  10   6      365.23      364.63     23.26 o
   6  10   6       49.65       33.37     12.78 o
   7  10   6        0.37      -12.90     12.90 o
   8  10   6        0.31        9.12     12.61 o
   9  10   6        3.67       -4.32     13.94 o
  -9  11   6       21.53        6.29     27.21 o
  -8  11   6       47.68       41.07     30.26 o
  -7  11   6       31.57       32.69     22.30 o
  -6  11   6      118.14      102.91     25.14 o
  -5  11   6        9.48       32.51     35.66 o
  -4  11   6       56.96       34.93     22.16 o
  -3  11   6       14.78       39.81     21.18 o
  -2  11   6        1.92       -1.58     12.12 o
  -1  11   6        5.61        5.94     10.53 o
   0  11   6        7.61      -18.98     19.12 o
   1  11   6       36.79       23.59     16.35 o
   2  11   6       26.38       10.89     15.31 o
   3  11   6      190.43      198.98     22.45 o
   4  11   6        7.48       -2.72     13.81 o
   5  11   6       12.24       13.27     11.87 o
   6  11   6       16.37       25.21     13.15 o
   7  11   6       25.41       31.04     12.84 o
  -7  12   6      536.15      586.05     59.83 o
  -6  12   6       37.30       73.49     35.86 o
  -5  12   6        0.02       25.05     28.39 o
  -4  12   6      143.28      149.24     40.38 o
  -3  12   6       21.12        8.82     16.36 o
  -2  12   6       91.12      114.16     18.00 o
  -1  12   6       17.96       32.19     14.09 o
   0  12   6        0.02       -6.93     12.01 o
   1  12   6      623.20      635.06     40.61 o
   2  12   6       48.50       70.02     22.92 o
   3  12   6       39.32       74.33     23.22 o
   4  12   6       46.86       52.11     21.34 o
   5  12   6       42.21       53.31     16.70 o
   6  12   6      213.43      232.75     27.14 o
  -4  13   6       38.50       31.60     18.30 o
  -3  13   6       28.35       15.57     15.30 o
  -2  13   6        5.29        6.12     18.03 o
  -1  13   6       23.72       28.51     14.14 o
   0  13   6      114.50      122.68     25.33 o
   1  13   6        1.06       16.54     19.99 o
   2  13   6        0.48       33.14     22.25 o
   3  13   6        0.49       13.15     18.94 o
 -11   1   7       61.64       64.45     28.30 o
 -10   1   7      172.28      192.02     41.02 o
  -9   1   7      163.39      205.07     38.32 o
  -8   1   7       14.95       18.14     14.42 o
  -7   1   7        7.13       -5.65     12.87 o
  -6   1   7       47.63       34.20     14.21 o
  -5   1   7        1.29       -0.43     12.11 o
  -4   1   7        8.70       -2.46     12.93 o
  -3   1   7        1.97        5.39     13.23 o
  -2   1   7        2.72       -8.70     15.17 o
  -1   1   7        1.16       12.34     13.22 o
   0   1   7       84.13       97.09     16.52 o
   1   1   7      123.18      147.00     18.90 o
   2   1   7        0.08        8.32     13.22 o
   3   1   7      384.28      373.30     24.00 o
   4   1   7       56.62       36.94     15.59 o
   5   1   7       24.77       37.13     15.48 o
   6   1   7        4.93        9.13     16.44 o
   7   1   7      282.58      303.73     22.99 o
   8   1   7       56.71       25.01     16.07 o
   9   1   7        0.56       14.72     18.35 o
  10   1   7        0.05       30.85     18.84 o
 -11   2   7       62.56       69.17     33.40 o
 -10   2   7       11.65       56.79     32.03 o
  -9   2   7       69.75       58.05     24.06 o
  -8   2   7       14.07       10.71     14.21 o
  -7   2   7       55.23      120.03     35.22 o
  -6   2   7      210.04      219.20     20.17 o
  -5   2   7      129.44       87.24     16.87 o
  -4   2   7      181.26      173.39     18.97 o
  -3   2   7      608.74      505.28     37.53 o
  -2   2   7       43.15       53.20     14.56 o
  -1   2   7        6.20        4.73     13.00 o
   0   2   7        0.88        6.30     13.71 o
   1   2   7      147.63      147.50     18.19 o
   2   2   7        1.64       10.85     13.53 o
   3   2   7       31.38       32.04     14.56 o
   4   2   7      128.68      147.80     18.72 o
   5   2   7      104.16      111.06     18.08 o
   6   2   7       95.22       92.03     17.15 o
   7   2   7      225.08      220.42     20.67 o
   8   2   7       63.11      102.31     19.91 o
   9   2   7       20.85       40.13     19.55 o
  10   2   7      401.00      431.75     34.83 o
 -11   3   7        0.64       37.33     29.77 o
 -10   3   7      106.05      136.66     38.02 o
  -9   3   7       79.53      129.38     26.89 o
  -8   3   7       80.53      144.25     22.32 o
  -7   3   7        0.72        4.70     15.84 o
  -6   3   7      115.82      133.41     21.34 o
  -5   3   7        0.52       -4.21     12.57 o
  -4   3   7       23.08       14.07     16.99 o
  -3   3   7       16.76       31.95     14.47 o
  -2   3   7       31.03       42.93     14.82 o
  -1   3   7        0.18       -5.91     12.76 o
   0   3   7      167.19      192.94     19.28 o
   1   3   7        8.96       21.82     13.80 o
   2   3   7       68.82       63.83     16.90 o
   3   3   7      162.21      166.80     19.26 o
   4   3   7       63.70       56.00     21.33 o
   5   3   7       26.11        6.35     15.97 o
   6   3   7        1.75        8.13     13.99 o
   7   3   7      171.82      231.30     21.05 o
   8   3   7       30.32       13.59     28.66 o
   9   3   7        0.12        8.16     17.93 o
  10   3   7       13.83       -3.46     16.13 o
 -11   4   7        0.13      -20.14     26.23 o
 -10   4   7        0.92      -23.19     23.19 o
  -9   4   7       62.62      128.00     27.27 o
  -8   4   7        0.82       15.11     17.74 o
  -7   4   7       85.24       61.32     20.23 o
  -6   4   7       45.76       63.52     18.86 o
  -5   4   7        2.16        0.52     15.47 o
  -4   4   7      122.85      105.02     20.98 o
  -3   4   7        6.64        1.98     15.69 o
  -2   4   7       86.24       65.82     23.23 o
  -1   4   7       11.48       35.65     14.68 o
   0   4   7        0.71       12.76     13.65 o
   1   4   7        0.12       -3.55     12.89 o
   2   4   7       56.08       34.93     15.00 o
   3   4   7       48.60       40.52     15.08 o
   4   4   7       85.23       81.16     16.96 o
   5   4   7       42.88       18.62     21.71 o
   6   4   7       27.88       14.15     14.04 o
   7   4   7        7.13       -5.97     15.23 o
   8   4   7        0.04       11.42     15.63 o
   9   4   7        2.98       -2.04     17.55 o
 -10   5   7      107.16      126.84     38.12 o
  -9   5   7       72.05      143.40     28.35 o
  -8   5   7        0.02       -8.30     25.64 o
  -7   5   7       58.52       63.16     30.08 o
  -6   5   7       16.70       11.31     17.38 o
  -5   5   7       25.45       13.61     16.98 o
  -4   5   7       22.34        5.44     19.95 o
  -3   5   7       18.00       31.35     16.74 o
  -2   5   7       19.83       32.48     17.73 o
  -1   5   7       39.61       11.81     16.28 o
   0   5   7        0.49        0.16     15.52 o
   1   5   7       47.18       33.53     14.95 o
   2   5   7       67.57       56.71     16.41 o
   3   5   7      283.48      298.70     32.56 o
   4   5   7       42.60       45.68     15.28 o
   5   5   7        1.36       -9.02     12.99 o
   6   5   7       28.45       19.64     14.15 o
   7   5   7      207.05      227.92     39.39 o
   8   5   7       28.09        8.19     16.36 o
   9   5   7        5.73       -2.19     17.27 o
  -9   6   7       18.55       28.41     52.46 o
  -8   6   7       10.91       24.67     21.86 o
  -7   6   7       74.30      102.06     57.03 o
  -6   6   7      130.95      164.67     23.49 o
  -5   6   7       37.95       22.64     19.58 o
  -4   6   7       54.71       68.94     20.09 o
  -3   6   7      199.23      190.88     33.84 o
  -2   6   7       28.88       23.81     17.27 o
  -1   6   7       77.81       58.46     21.33 o
   0   6   7       55.09       35.13     17.60 o
   1   6   7      103.74       72.94     19.76 o
   2   6   7       64.64       60.14     18.89 o
   3   6   7       21.44       28.73     17.16 o
   4   6   7       16.85       15.65     14.51 o
   5   6   7      240.60      216.70     20.84 o
   6   6   7       14.72       14.85     30.36 o
   7   6   7      141.10      138.28     31.64 o
   8   6   7       42.80       47.16     20.35 o
  -9   7   7        2.49       64.55     34.39 o
  -8   7   7      106.78       54.13     34.68 o
  -7   7   7        5.32       35.66     29.28 o
  -6   7   7      141.36      166.83     40.48 o
  -5   7   7        0.03       25.90     22.00 o
  -4   7   7       56.39       73.54     24.67 o
  -3   7   7       81.52      122.96     26.52 o
  -2   7   7      109.52      107.36     25.56 o
  -1   7   7        5.18      -18.37     18.37 o
   0   7   7      127.06      133.32     26.90 o
   1   7   7       53.63       69.38     24.44 o
   2   7   7      117.72      150.60     41.90 o
   3   7   7       17.24      -10.78     22.89 o
   4   7   7       82.63       85.59     29.97 o
   5   7   7        5.74       14.44     29.47 o
   6   7   7       11.24       69.76     34.29 o
   7   7   7       45.43       62.19     35.17 o
  -7   8   7      146.14      169.77     40.48 o
  -6   8   7       52.73      114.85     37.14 o
  -5   8   7        3.42        1.18     27.41 o
  -4   8   7      176.64      250.15     33.01 o
  -3   8   7       26.94       16.34     23.43 o
  -2   8   7      187.02      163.48     28.72 o
  -1   8   7        4.20       15.71     20.80 o
   0   8   7        7.97       15.72     26.97 o
   1   8   7        0.73      -10.31     26.77 o
   2   8   7      110.88       71.47     25.88 o
   3   8   7       56.17       41.01     23.41 o
   4   8   7      109.56      158.97     42.35 o
   5   8   7       48.62       65.43     35.07 o
   6   8   7       41.65       64.84     35.07 o
  -6   9   7       24.01      -28.10     28.10 o
  -5   9   7       36.47       71.82     33.40 o
  -4   9   7       50.08      -21.71     27.90 o
  -3   9   7       15.07       22.50     31.64 o
  -2   9   7       88.60      111.58     27.76 o
  -1   9   7      118.19      131.78     29.33 o
   0   9   7       35.61       -6.79     20.53 o
   1   9   7       18.40      -11.32     20.61 o
   2   9   7      116.27      163.68     41.85 o
   3   9   7       58.49       56.10     34.58 o
   4   9   7       37.81       41.76     34.49 o
  -3  10   7       22.20       86.75     37.04 o
  -2  10   7       14.63       33.70     31.14 o
  -1  10   7      146.97      204.65     44.70 o
   0  10   7      129.11      176.75     41.66 o
   1  10   7       48.12       64.45     35.07 o
   2  10   7      150.35      153.56     44.11 o
  -5   0   8       23.66       31.93     31.54 o
  -4   0   8      140.53      182.94     41.17 o
  -3   0   8        0.03      -18.18     29.67 o
  -2   0   8        2.07       12.87     31.44 o
  -1   0   8       11.12        2.06     28.20 o
   0   0   8       11.20       -7.96     31.44 o
   1   0   8      351.55      314.59     50.99 o
   2   0   8      108.47      120.55     42.54 o
   3   0   8       20.49       22.70     36.06 o
   4   0   8       26.15        8.94     31.73 o
  -5   1   8       37.33       19.09     21.91 o
  -4   1   8      132.00      124.64     70.39 o
  -3   1   8       24.79       36.31     22.09 o
  -2   1   8       14.60       -8.98     20.90 o
  -1   1   8       43.47       29.94     29.62 o
   0   1   8       11.23       28.70     24.48 o
   1   1   8      176.40      187.28     31.60 o
   2   1   8       27.89      -20.14     20.14 o
   3   1   8       72.55       26.37     24.36 o
   4   1   8        4.17       11.51     36.60 o
  -5   2   8       17.70       21.42     33.01 o
  -4   2   8       35.87       39.95     24.47 o
  -3   2   8       25.77       31.93     48.19 o
  -2   2   8        1.40       -5.34     34.14 o
  -1   2   8       11.13       15.54     22.78 o
   0   2   8        3.49      -20.14     20.14 o
   1   2   8        1.04       -2.95     22.87 o
   2   2   8       11.69        2.62     22.64 o
   3   2   8        1.60       18.38     22.02 o
  -4   3   8       48.95       42.54     35.86 o
  -3   3   8       45.89       41.56     35.86 o
  -2   3   8        7.64       27.93     36.16 o
  -1   3   8       21.02       28.79     32.96 o
   0   3   8        0.02       11.99     22.54 o
   1   3   8      231.42      331.43     54.09 o
   2   3   8        8.22       25.72     22.89 o
   3   3   8       68.29       89.52     27.03 o
  -3   4   8        0.55       15.92     31.73 o
  -2   4   8        0.69       -1.67     29.18 o
  -1   4   8        7.51       67.69     34.68 o
   0   4   8       19.29       38.91     31.83 o
   1   4   8      239.18      257.50     33.03 o
 
